# Supplementary material for: RhoA- and Cdc42-induced antagonistic forces underlie symmetry breaking and spindle rotation in mouse oocytes
Source: PLoS Biol. 2021 Sep 7;19(9):e3001376. doi: 10.1371/journal.pbio.3001376 (PMC8448345; doi:10.1371/journal.pbio.3001376)
Supplement: S1 Data — Figs 1D, 1E, 1G, 1H, 2D, 2F, 2G, 3B, >3D, 4B, 4C, 5B, 5C, 6C, 6D, 7B, 7D, 7E, 7F, 7G, and S1D, S1F, S3C, S4B, S4D, S5B, S5C, S5D, S6A, S6B and S6C Figs are presented in separate Excel sheets that are combined into a single Excel file. (XLSX) [file pbio.3001376.s007.xlsx]

## Sheet: Fig 1
	Fig 1D		Fig 1E			Fig 1G					Fig 1G			Fig 1H (see Fig 1H worksheet for replicates)
Time (min)	DNA cluster distance (µm)	Early timepoints linear fit	Spindle rotation angle (deg)	Logistic curve fit (L5P)		Oocyte #	ti rotation (min)	Bins	Relative frequency		ti rotation (min)	pdf		Time (min)	DNA cluster distance (µm)						Spindle rotation angle (deg)
0	NaN	-2.18089	NaN	85.6346		1	12	2.875	0.02857		0	0			< 12 min	s.d.	< 24 min	s.d.	> 24 min	s.d.	< 12 min	s.d.	< 24 min	s.d.	> 24 min	s.d.
2	NaN	2.61072	NaN	85.6319		2	16	8.625	0.27143		0.1	3.44608e-09		0	NaN	NaN	NaN	NaN	NaN	NaN	NaN	NaN	NaN	NaN	NaN	NaN
4	NaN	7.40233	NaN	85.6228		3	4	14.375	0.21429		0.2	5.78395e-07		2	NaN	NaN	NaN	NaN	NaN	NaN	NaN	NaN	NaN	NaN	NaN	NaN
6	11.9164	12.1939	85.2479	85.6028		4	36	20.125	0.14286		0.3	6.62016e-06		4	NaN	NaN	NaN	NaN	NaN	NaN	NaN	NaN	NaN	NaN	NaN	NaN
8	17.5406	16.9855	84.029	85.5661		5	10	25.875	0.11429		0.4	6.03865e-05		6	10.6642	3.13426	NaN	NaN	NaN	NaN	82.6951	9.33686	NaN	NaN	NaN	NaN
10	21.4996	21.7772	84.0231	85.5068		6	10	31.625	0.1		0.5	0.000198683		8	13.3042	3.85698	14.0721	4.59111	13.1695	5.07606	81.3073	8.71555	85.0547	8.77764	88.3725	8.23359
12	24.3169	26.5688	84.2829	85.418		7	14	37.375	0.05714		0.6	0.000428668		10	15.5461	4.76656	16.1321	5.07186	15.6998	5.64213	79.879	7.55261	84.3981	7.76272	87.749	8.74708
14	26.2666	31.3604	83.7926	85.2928		8	8	43.125	0		0.7	0.00079775		12	17.8559	5.3798	18.0683	5.55655	17.4134	5.92811	76.8171	8.84768	84.3052	7.408	86.1427	8.7179
16	27.8757	36.152	84.2062	85.1235		9	20	48.875	0.02857		0.8	0.00128		14	19.8852	5.76587	19.8619	5.93482	19.7377	6.36987	73.8311	10.1013	83.9798	7.615	87.0022	8.98402
18	28.78	40.9436	84.369	84.9021		10	4	54.625	0		0.9	0.00195		16	22.0255	6.04233	21.8483	6.2075	21.7333	6.36045	70.4039	12.1887	83.161	6.8523	86.3505	8.90988
20	29.5475	45.7352	83.6046	84.6203		11	14	60.375	0.01429		1	0.00271		18	23.9046	6.28675	23.6609	6.27326	23.7008	6.35061	66.6876	13.9563	82.3303	7.42212	85.5397	9.31011
22	30.1921	NaN	83.3169	84.2694		12	14	66.125	0.02857		1.1	0.00357		20	25.5738	6.3916	24.5252	6.87637	25.0998	6.16183	62.4414	14.6057	80.9936	7.57062	85.3204	8.90956
24	30.6971	NaN	83.5582	83.8402		13	22	71.875	0		1.2	0.00456		22	26.9931	6.36267	25.8096	6.82178	26.4077	6.13848	57.9492	15.0864	79.2209	7.53022	85.2544	8.95576
26	31.111	NaN	82.5372	83.3236		14	32	77.625	0		1.3	0.00561		24	28.1337	6.30132	27.026	6.5359	27.4754	6.08506	54.108	15.6564	77.5644	7.61579	84.6367	8.94557
28	31.1979	NaN	83.5115	82.7097		15	18	83.375	0		1.4	0.00671		26	28.9105	6.12631	27.9991	6.45831	28.2521	5.97316	50.644	15.8697	75.4506	8.40606	84.4457	8.95723
30	31.4293	NaN	83.8714	81.9887		16	16	89.125	0		1.5	0.00788		28	29.6282	5.96006	28.7319	6.32611	28.9774	5.82014	46.9552	16.0904	72.6434	9.26409	84.5259	9.04657
32	31.5269	NaN	83.7982	81.1502		17	14				1.6	0.00907		30	30.1086	5.86777	29.5382	5.9302	29.5919	5.90836	43.7895	15.8505	69.7739	10.0433	84.3427	9.05848
34	31.6118	NaN	82.2539	80.1838		18	10				1.7	0.0103		32	30.5005	5.60792	29.9553	5.83489	30.0463	5.80762	41.0937	15.8746	66.9378	10.9228	83.7022	9.11752
36	31.5656	NaN	81.1507	79.0788		19	6				1.8	0.01153		34	30.6754	5.36262	30.4246	5.58794	30.4825	5.7638	38.6881	16.0185	63.7051	12.0345	83.0521	9.56569
38	31.5653	NaN	80.263	77.824		20	68				1.9	0.01276		36	30.7748	5.11064	30.8131	5.32785	30.825	5.79667	36.6068	15.6972	60.8124	13.5237	82.5614	9.74797
40	31.3923	NaN	79.1414	76.4084		21	28				2	0.014		38	30.8415	4.89109	31.1523	5.06008	31.049	5.78578	34.932	15.7665	58.1211	14.6957	81.2024	10.2844
42	31.4104	NaN	75.8077	74.8203		22	32				2.1	0.01522		40	30.8423	4.80401	31.2616	4.93303	31.0774	5.79998	33.2419	15.5947	55.333	15.9203	80.4118	9.98031
44	31.234	NaN	72.5884	73.0483		23	30				2.2	0.01642		42	30.8682	4.62869	31.3248	4.78115	31.0913	5.73426	32.1551	15.4477	52.2163	16.5922	78.9629	10.007
46	31.0263	NaN	69.8262	71.0806		24	64				2.3	0.01761		44	30.8061	4.46727	31.3647	4.68175	31.1631	5.80086	30.9352	15.2127	49.8304	17.1752	77.6742	10.7074
48	31.1328	NaN	67.6296	68.9055		25	26				2.4	0.01877		46	30.8111	4.39362	31.362	4.6331	31.0901	5.73242	29.9041	14.9191	47.2035	17.5956	76.3746	10.6054
50	31.3553	NaN	67.9547	66.5117		26	32				2.5	0.0199		48	30.6727	4.2705	31.3818	4.50335	31.0095	5.72781	29.0723	14.9705	45.0092	17.6411	74.6925	10.9506
52	31.297	NaN	64.3951	63.8888		27	60				2.6	0.02101		50	30.5812	4.19546	31.3236	4.27618	30.9803	5.64212	28.3458	15.0272	43.0322	17.2004	72.9093	11.1629
54	31.2703	NaN	61.1167	61.0278		28	14				2.7	0.02208		52	30.4718	4.2614	31.1322	4.14704	30.8995	5.52897	27.84	14.9491	40.4765	17.5018	71.3196	11.5715
56	30.8812	NaN	57.5113	57.9235		29	20				2.8	0.02311		54	30.3892	4.27792	30.9741	3.99798	30.9002	5.45405	27.0933	14.7082	38.3261	17.0977	69.3969	12.4164
58	30.9892	NaN	53.5126	54.5766		30	38				2.9	0.02411		56	30.2628	4.30351	30.9395	4.02168	30.8576	5.45357	26.768	14.6505	36.2989	16.8076	67.3152	13.2747
60	30.6351	NaN	49.4075	50.9984		31	24				3	0.02507		58	30.2517	4.26221	30.8439	4.01839	30.8221	5.36527	26.5529	14.433	34.4203	16.3255	65.1176	14.0028
62	30.6155	NaN	45.9674	47.217		32	14				3.1	0.026		60	30.1377	4.25524	30.8029	3.99097	30.7868	5.34008	26.0175	14.0653	32.5668	15.8098	62.3693	15.292
64	30.3794	NaN	41.2081	43.2865		33	24				3.2	0.0269		62	30.0542	4.22822	30.6891	3.96822	30.7703	5.28353	25.8839	13.9217	30.6125	15.3763	59.9858	17.0406
66	30.5153	NaN	36.8278	39.2951		34	24				3.3	0.02775		64	30.0515	4.323	30.6195	3.92719	30.8428	5.2293	25.3625	14.0165	29.1279	14.913	57.7422	18.5093
68	30.5125	NaN	34.0583	35.3693		35	10				3.4	0.02857		66	29.9713	4.38574	30.5326	3.87674	30.864	5.12522	25.0027	13.6907	27.5654	14.1608	55.3261	19.7641
70	30.2814	NaN	32.1225	31.6655		36	14				3.5	0.02935		68	29.8408	4.36843	30.5348	3.84014	30.8376	5.05373	24.6386	13.4991	26.7571	13.8529	52.8589	21.0635
72	29.9104	NaN	30.3275	28.3427		37	34				3.6	0.0301		70	29.8133	4.46884	30.4759	3.84028	30.9657	5.1133	24.3971	13.4224	25.6658	13.5088	50.5264	21.9735
74	29.9845	NaN	28.9703	25.5237		38	8				3.7	0.03081		72	29.7769	4.52027	30.4312	3.89714	31.005	5.05947	24.1239	13.1811	25.2485	13.4577	49.0339	22.4743
76	30.0499	NaN	26.494	23.2618		39	30				3.8	0.03149		74	29.6203	4.47168	30.3953	3.87732	31.0225	5.06461	23.6722	12.83	24.5944	13.1556	47.4675	23.2413
78	29.6651	NaN	24.6793	21.5361		40	10				3.9	0.03214		76	29.5295	4.45709	30.4891	3.90919	30.9896	4.91892	23.2434	12.7477	24.1403	12.9598	45.9416	23.6881
80	29.8286	NaN	20.165	20.2722		41	36				4	0.03275		78	29.4695	4.43015	30.4524	3.95554	31.1403	5.03087	23.0838	12.8397	23.7365	12.7939	44.5355	23.9133
82	29.3965	NaN	17.2637	19.3739		42	50				4.1	0.03333		80	29.3965	4.39341	30.4596	3.99427	31.127	4.98704	22.7843	12.812	23.6883	12.5129	43.3981	24.1237
84	29.3943	NaN	17.3854	18.7481		43	50				4.2	0.03388		82	29.3172	4.38919	30.4644	3.99985	31.0939	5.06392	22.7519	12.595	23.3719	12.1597	42.3156	24.2187
86	29.1774	NaN	18.9613	18.3171		44	14				4.3	0.0344		84	29.2036	4.31943	30.4018	3.96758	31.0356	4.90359	22.533	12.2582	23.0898	11.9758	41.2429	24.2352
88	29.1608	NaN	20.0529	18.022		45	28				4.4	0.0349		86	29.4947	4.10258	30.2776	3.90928	30.5037	4.57258	22.5684	12.3316	22.7334	11.7282	40.0054	24.324
90	29.1951	NaN	19.7843	17.8201		46	20				4.5	0.03536		88	29.3966	4.12957	30.0631	3.84869	30.438	4.38702	22.5791	12.5705	22.2816	11.678	38.8242	24.0615
92	29.262	NaN	19.7947	17.6818		47	18				4.6	0.03579		90	29.5464	4.17652	29.76	3.96492	30.1114	3.95983	22.5248	12.552	21.987	11.7316	37.2859	23.719
						48	32				4.7	0.0362		92	28.7869	3.13697	29.5205	3.97758	29.9216	3.86062	22.3739	12.1994	21.7805	11.806	36.2303	23.4393
						49	28				4.8	0.03658		94	NaN	NaN	29.244	4.16893	29.8742	3.79269	22.3604	12.267	21.7605	11.565	34.9178	23.4253
						50	6				4.9	0.03694		96	NaN	NaN	29.0782	4.37923	30.2619	3.51955	22.2604	12.0472	21.6622	11.3876	33.5309	23.5971
						51	18				5	0.03728		98	NaN	NaN	28.7621	4.60912	30.1243	3.41296	22.2313	12.0355	21.4827	11.3186	32.7482	23.409
						52	16				5.1	0.03759		100	NaN	NaN	28.8044	4.50753	30.1514	3.26643	22.1986	12.0013	21.3428	11.2865	31.7824	22.8796
						53	8				5.2	0.03788
						54	10				5.3	0.03815
						55	28				5.4	0.03839
						56	12				5.5	0.03862
						57	6				5.6	0.03883
						58	10				5.7	0.03902
						59	6				5.8	0.03919
						60	10				5.9	0.03934
						61	12				6	0.03948
						62	20				6.1	0.0396
						63	18				6.2	0.03971
						64	14				6.3	0.0398
						65	22				6.4	0.03988
						66	38				6.5	0.03995
						67	10				6.6	0.04
						68	6				6.7	0.04004
						69	8				6.8	0.04007
						70	10				6.9	0.04009
											7	0.0401
											7.1	0.04009
											7.2	0.04008
											7.3	0.04006
											7.4	0.04003
											7.5	0.03999
											7.6	0.03994
											7.7	0.03989
											7.8	0.03982
											7.9	0.03976
											8	0.03968
											8.1	0.0396
											8.2	0.03951
											8.3	0.03941
											8.4	0.03931
											8.5	0.03921
											8.6	0.0391
											8.7	0.03898
											8.8	0.03886
											8.9	0.03874
											9	0.03861
											9.1	0.03848
											9.2	0.03834
											9.3	0.03821
											9.4	0.03806
											9.5	0.03792
											9.6	0.03777
											9.7	0.03762
											9.8	0.03747
											9.9	0.03731
											10	0.03716
											10.1	0.037
											10.2	0.03683
											10.3	0.03667
											10.4	0.03651
											10.5	0.03634
											10.6	0.03617
											10.7	0.036
											10.8	0.03583
											10.9	0.03566
											11	0.03549
											11.1	0.03531
											11.2	0.03514
											11.3	0.03496
											11.4	0.03479
											11.5	0.03461
											11.6	0.03443
											11.7	0.03425
											11.8	0.03408
											11.9	0.0339
											12	0.03372
											12.1	0.03354
											12.2	0.03336
											12.3	0.03318
											12.4	0.033
											12.5	0.03282
											12.6	0.03264
											12.7	0.03246
											12.8	0.03229
											12.9	0.03211
											13	0.03193
											13.1	0.03175
											13.2	0.03157
											13.3	0.03139
											13.4	0.03122
											13.5	0.03104
											13.6	0.03086
											13.7	0.03069
											13.8	0.03051
											13.9	0.03034
											14	0.03016
											14.1	0.02999
											14.2	0.02981
											14.3	0.02964
											14.4	0.02947
											14.5	0.0293
											14.6	0.02913
											14.7	0.02896
											14.8	0.02879
											14.9	0.02862
											15	0.02845
											15.1	0.02828
											15.2	0.02811
											15.3	0.02795
											15.4	0.02778
											15.5	0.02762
											15.6	0.02745
											15.7	0.02729
											15.8	0.02713
											15.9	0.02697
											16	0.02681
											16.1	0.02665
											16.2	0.02649
											16.3	0.02633
											16.4	0.02617
											16.5	0.02602
											16.6	0.02586
											16.7	0.02571
											16.8	0.02555
											16.9	0.0254
											17	0.02525
											17.1	0.0251
											17.2	0.02495
											17.3	0.0248
											17.4	0.02465
											17.5	0.0245
											17.6	0.02435
											17.7	0.02421
											17.8	0.02406
											17.9	0.02392
											18	0.02377
											18.1	0.02363
											18.2	0.02349
											18.3	0.02335
											18.4	0.02321
											18.5	0.02307
											18.6	0.02293
											18.7	0.02279
											18.8	0.02266
											18.9	0.02252
											19	0.02239
											19.1	0.02225
											19.2	0.02212
											19.3	0.02199
											19.4	0.02185
											19.5	0.02172
											19.6	0.02159
											19.7	0.02146
											19.8	0.02134
											19.9	0.02121
											20	0.02108
											20.1	0.02096
											20.2	0.02083
											20.3	0.02071
											20.4	0.02058
											20.5	0.02046
											20.6	0.02034
											20.7	0.02022
											20.8	0.0201
											20.9	0.01998
											21	0.01986
											21.1	0.01974
											21.2	0.01963
											21.3	0.01951
											21.4	0.01939
											21.5	0.01928
											21.6	0.01917
											21.7	0.01905
											21.8	0.01894
											21.9	0.01883
											22	0.01872
											22.1	0.01861
											22.2	0.0185
											22.3	0.01839
											22.4	0.01828
											22.5	0.01817
											22.6	0.01807
											22.7	0.01796
											22.8	0.01785
											22.9	0.01775
											23	0.01765
											23.1	0.01754
											23.2	0.01744
											23.3	0.01734
											23.4	0.01724
											23.5	0.01714
											23.6	0.01704
											23.7	0.01694
											23.8	0.01684
											23.9	0.01674
											24	0.01664
											24.1	0.01655
											24.2	0.01645
											24.3	0.01636
											24.4	0.01626
											24.5	0.01617
											24.6	0.01608
											24.7	0.01598
											24.8	0.01589
											24.9	0.0158
											25	0.01571
											25.1	0.01562
											25.2	0.01553
											25.3	0.01544
											25.4	0.01535
											25.5	0.01526
											25.6	0.01518
											25.7	0.01509
											25.8	0.015
											25.9	0.01492
											26	0.01483
											26.1	0.01475
											26.2	0.01466
											26.3	0.01458
											26.4	0.0145
											26.5	0.01442
											26.6	0.01433
											26.7	0.01425
											26.8	0.01417
											26.9	0.01409
											27	0.01401
											27.1	0.01393
											27.2	0.01386
											27.3	0.01378
											27.4	0.0137
											27.5	0.01362
											27.6	0.01355
											27.7	0.01347
											27.8	0.0134
											27.9	0.01332
											28	0.01325
											28.1	0.01317
											28.2	0.0131
											28.3	0.01303
											28.4	0.01295
											28.5	0.01288
											28.6	0.01281
											28.7	0.01274
											28.8	0.01267
											28.9	0.0126
											29	0.01253
											29.1	0.01246
											29.2	0.01239
											29.3	0.01232
											29.4	0.01225
											29.5	0.01219
											29.6	0.01212
											29.7	0.01205
											29.8	0.01199
											29.9	0.01192
											30	0.01186
											30.1	0.01179
											30.2	0.01173
											30.3	0.01166
											30.4	0.0116
											30.5	0.01154
											30.6	0.01147
											30.7	0.01141
											30.8	0.01135
											30.9	0.01129
											31	0.01123
											31.1	0.01117
											31.2	0.01111
											31.3	0.01105
											31.4	0.01099
											31.5	0.01093
											31.6	0.01087
											31.7	0.01081
											31.8	0.01075
											31.9	0.01069
											32	0.01064
											32.1	0.01058
											32.2	0.01052
											32.3	0.01047
											32.4	0.01041
											32.5	0.01036
											32.6	0.0103
											32.7	0.01025
											32.8	0.01019
											32.9	0.01014
											33	0.01008
											33.1	0.01003
											33.2	0.00998
											33.3	0.00992
											33.4	0.00987
											33.5	0.00982
											33.6	0.00977
											33.7	0.00972
											33.8	0.00966
											33.9	0.00961
											34	0.00956
											34.1	0.00951
											34.2	0.00946
											34.3	0.00941
											34.4	0.00936
											34.5	0.00931
											34.6	0.00927
											34.7	0.00922
											34.8	0.00917
											34.9	0.00912
											35	0.00907
											35.1	0.00903
											35.2	0.00898
											35.3	0.00893
											35.4	0.00889
											35.5	0.00884
											35.6	0.0088
											35.7	0.00875
											35.8	0.00871
											35.9	0.00866
											36	0.00862
											36.1	0.00857
											36.2	0.00853
											36.3	0.00848
											36.4	0.00844
											36.5	0.0084
											36.6	0.00835
											36.7	0.00831
											36.8	0.00827
											36.9	0.00823
											37	0.00818
											37.1	0.00814
											37.2	0.0081
											37.3	0.00806
											37.4	0.00802
											37.5	0.00798
											37.6	0.00794
											37.7	0.0079
											37.8	0.00786
											37.9	0.00782
											38	0.00778
											38.1	0.00774
											38.2	0.0077
											38.3	0.00766
											38.4	0.00762
											38.5	0.00758
											38.6	0.00755
											38.7	0.00751
											38.8	0.00747
											38.9	0.00743
											39	0.0074
											39.1	0.00736
											39.2	0.00732
											39.3	0.00729
											39.4	0.00725
											39.5	0.00721
											39.6	0.00718
											39.7	0.00714
											39.8	0.00711
											39.9	0.00707
											40	0.00704
											40.1	0.007
											40.2	0.00697
											40.3	0.00693
											40.4	0.0069
											40.5	0.00686
											40.6	0.00683
											40.7	0.0068
											40.8	0.00676
											40.9	0.00673
											41	0.0067
											41.1	0.00666
											41.2	0.00663
											41.3	0.0066
											41.4	0.00657
											41.5	0.00653
											41.6	0.0065
											41.7	0.00647
											41.8	0.00644
											41.9	0.00641
											42	0.00638
											42.1	0.00635
											42.2	0.00632
											42.3	0.00628
											42.4	0.00625
											42.5	0.00622
											42.6	0.00619
											42.7	0.00616
											42.8	0.00613
											42.9	0.0061
											43	0.00608
											43.1	0.00605
											43.2	0.00602
											43.3	0.00599
											43.4	0.00596
											43.5	0.00593
											43.6	0.0059
											43.7	0.00587
											43.8	0.00585
											43.9	0.00582
											44	0.00579
											44.1	0.00576
											44.2	0.00574
											44.3	0.00571
											44.4	0.00568
											44.5	0.00565
											44.6	0.00563
											44.7	0.0056
											44.8	0.00557
											44.9	0.00555
											45	0.00552
											45.1	0.0055
											45.2	0.00547
											45.3	0.00544
											45.4	0.00542
											45.5	0.00539
											45.6	0.00537
											45.7	0.00534
											45.8	0.00532
											45.9	0.00529
											46	0.00527
											46.1	0.00524
											46.2	0.00522
											46.3	0.00519
											46.4	0.00517
											46.5	0.00515
											46.6	0.00512
											46.7	0.0051
											46.8	0.00507
											46.9	0.00505
											47	0.00503
											47.1	0.005
											47.2	0.00498
											47.3	0.00496
											47.4	0.00493
											47.5	0.00491
											47.6	0.00489
											47.7	0.00487
											47.8	0.00484
											47.9	0.00482
											48	0.0048
											48.1	0.00478
											48.2	0.00476
											48.3	0.00473
											48.4	0.00471
											48.5	0.00469
											48.6	0.00467
											48.7	0.00465
											48.8	0.00463
											48.9	0.00461
											49	0.00458
											49.1	0.00456
											49.2	0.00454
											49.3	0.00452
											49.4	0.0045
											49.5	0.00448
											49.6	0.00446
											49.7	0.00444
											49.8	0.00442
											49.9	0.0044
											50	0.00438
											50.1	0.00436
											50.2	0.00434
											50.3	0.00432
											50.4	0.0043
											50.5	0.00428
											50.6	0.00426
											50.7	0.00424
											50.8	0.00422
											50.9	0.00421
											51	0.00419
											51.1	0.00417
											51.2	0.00415
											51.3	0.00413
											51.4	0.00411
											51.5	0.00409
											51.6	0.00408
											51.7	0.00406
											51.8	0.00404
											51.9	0.00402
											52	0.004
											52.1	0.00399
											52.2	0.00397
											52.3	0.00395
											52.4	0.00393
											52.5	0.00392
											52.6	0.0039
											52.7	0.00388
											52.8	0.00386
											52.9	0.00385
											53	0.00383
											53.1	0.00381
											53.2	0.0038
											53.3	0.00378
											53.4	0.00376
											53.5	0.00375
											53.6	0.00373
											53.7	0.00371
											53.8	0.0037
											53.9	0.00368
											54	0.00367
											54.1	0.00365
											54.2	0.00363
											54.3	0.00362
											54.4	0.0036
											54.5	0.00359
											54.6	0.00357
											54.7	0.00356
											54.8	0.00354
											54.9	0.00352
											55	0.00351
											55.1	0.00349
											55.2	0.00348
											55.3	0.00346
											55.4	0.00345
											55.5	0.00343
											55.6	0.00342
											55.7	0.0034
											55.8	0.00339
											55.9	0.00337
											56	0.00336
											56.1	0.00335
											56.2	0.00333
											56.3	0.00332
											56.4	0.0033
											56.5	0.00329
											56.6	0.00327
											56.7	0.00326
											56.8	0.00325
											56.9	0.00323
											57	0.00322
											57.1	0.00321
											57.2	0.00319
											57.3	0.00318
											57.4	0.00316
											57.5	0.00315
											57.6	0.00314
											57.7	0.00312
											57.8	0.00311
											57.9	0.0031
											58	0.00309
											58.1	0.00307
											58.2	0.00306
											58.3	0.00305
											58.4	0.00303
											58.5	0.00302
											58.6	0.00301
											58.7	0.003
											58.8	0.00298
											58.9	0.00297
											59	0.00296
											59.1	0.00295
											59.2	0.00293
											59.3	0.00292
											59.4	0.00291
											59.5	0.0029
											59.6	0.00288
											59.7	0.00287
											59.8	0.00286
											59.9	0.00285
											60	0.00284
											60.1	0.00282
											60.2	0.00281
											60.3	0.0028
											60.4	0.00279
											60.5	0.00278
											60.6	0.00277
											60.7	0.00275
											60.8	0.00274
											60.9	0.00273
											61	0.00272
											61.1	0.00271
											61.2	0.0027
											61.3	0.00269
											61.4	0.00268
											61.5	0.00267
											61.6	0.00265
											61.7	0.00264
											61.8	0.00263
											61.9	0.00262
											62	0.00261
											62.1	0.0026
											62.2	0.00259
											62.3	0.00258
											62.4	0.00257
											62.5	0.00256
											62.6	0.00255
											62.7	0.00254
											62.8	0.00253
											62.9	0.00252
											63	0.00251
											63.1	0.0025
											63.2	0.00249
											63.3	0.00248
											63.4	0.00247
											63.5	0.00246
											63.6	0.00245
											63.7	0.00244
											63.8	0.00243
											63.9	0.00242
											64	0.00241
											64.1	0.0024
											64.2	0.00239
											64.3	0.00238
											64.4	0.00237
											64.5	0.00236
											64.6	0.00235
											64.7	0.00234
											64.8	0.00233
											64.9	0.00232
											65	0.00231
											65.1	0.0023
											65.2	0.00229
											65.3	0.00228
											65.4	0.00227
											65.5	0.00227
											65.6	0.00226
											65.7	0.00225
											65.8	0.00224
											65.9	0.00223
											66	0.00222
											66.1	0.00221
											66.2	0.0022
											66.3	0.00219
											66.4	0.00219
											66.5	0.00218
											66.6	0.00217
											66.7	0.00216
											66.8	0.00215
											66.9	0.00214
											67	0.00213
											67.1	0.00213
											67.2	0.00212
											67.3	0.00211
											67.4	0.0021
											67.5	0.00209
											67.6	0.00208
											67.7	0.00208
											67.8	0.00207
											67.9	0.00206
											68	0.00205
											68.1	0.00204
											68.2	0.00204
											68.3	0.00203
											68.4	0.00202
											68.5	0.00201
											68.6	0.002
											68.7	0.002
											68.8	0.00199
											68.9	0.00198
											69	0.00197
											69.1	0.00196
											69.2	0.00196
											69.3	0.00195
											69.4	0.00194
											69.5	0.00193
											69.6	0.00193
											69.7	0.00192
											69.8	0.00191
											69.9	0.0019
											70	0.0019
											70.1	0.00189
											70.2	0.00188
											70.3	0.00188
											70.4	0.00187
											70.5	0.00186
											70.6	0.00185
											70.7	0.00185
											70.8	0.00184
											70.9	0.00183
											71	0.00183
											71.1	0.00182
											71.2	0.00181
											71.3	0.0018
											71.4	0.0018
											71.5	0.00179
											71.6	0.00178
											71.7	0.00178
											71.8	0.00177
											71.9	0.00176
											72	0.00176
											72.1	0.00175
											72.2	0.00174
											72.3	0.00174
											72.4	0.00173
											72.5	0.00172
											72.6	0.00172
											72.7	0.00171
											72.8	0.0017
											72.9	0.0017
											73	0.00169
											73.1	0.00168
											73.2	0.00168
											73.3	0.00167
											73.4	0.00167
											73.5	0.00166
											73.6	0.00165
											73.7	0.00165
											73.8	0.00164
											73.9	0.00163
											74	0.00163
											74.1	0.00162
											74.2	0.00162
											74.3	0.00161
											74.4	0.0016
											74.5	0.0016
											74.6	0.00159
											74.7	0.00159
											74.8	0.00158
											74.9	0.00157
											75	0.00157
											75.1	0.00156
											75.2	0.00156
											75.3	0.00155
											75.4	0.00154
											75.5	0.00154
											75.6	0.00153
											75.7	0.00153
											75.8	0.00152
											75.9	0.00152
											76	0.00151
											76.1	0.0015
											76.2	0.0015
											76.3	0.00149
											76.4	0.00149
											76.5	0.00148
											76.6	0.00148
											76.7	0.00147
											76.8	0.00147
											76.9	0.00146
											77	0.00146
											77.1	0.00145
											77.2	0.00144
											77.3	0.00144
											77.4	0.00143
											77.5	0.00143
											77.6	0.00142
											77.7	0.00142
											77.8	0.00141
											77.9	0.00141
											78	0.0014
											78.1	0.0014
											78.2	0.00139
											78.3	0.00139
											78.4	0.00138
											78.5	0.00138
											78.6	0.00137
											78.7	0.00137
											78.8	0.00136
											78.9	0.00136
											79	0.00135
											79.1	0.00135
											79.2	0.00134
											79.3	0.00134
											79.4	0.00133
											79.5	0.00133
											79.6	0.00132
											79.7	0.00132
											79.8	0.00131
											79.9	0.00131
											80	0.0013
											80.1	0.0013
											80.2	0.00129
											80.3	0.00129
											80.4	0.00129
											80.5	0.00128
											80.6	0.00128
											80.7	0.00127
											80.8	0.00127
											80.9	0.00126
											81	0.00126
											81.1	0.00125
											81.2	0.00125
											81.3	0.00124
											81.4	0.00124
											81.5	0.00124
											81.6	0.00123
											81.7	0.00123
											81.8	0.00122
											81.9	0.00122
											82	0.00121
											82.1	0.00121
											82.2	0.0012
											82.3	0.0012
											82.4	0.0012
											82.5	0.00119
											82.6	0.00119
											82.7	0.00118
											82.8	0.00118
											82.9	0.00117
											83	0.00117
											83.1	0.00117
											83.2	0.00116
											83.3	0.00116
											83.4	0.00115
											83.5	0.00115
											83.6	0.00115
											83.7	0.00114
											83.8	0.00114
											83.9	0.00113
											84	0.00113
											84.1	0.00113
											84.2	0.00112
											84.3	0.00112
											84.4	0.00111
											84.5	0.00111
											84.6	0.00111
											84.7	0.0011
											84.8	0.0011
											84.9	0.00109
											85	0.00109
											85.1	0.00109
											85.2	0.00108
											85.3	0.00108
											85.4	0.00108
											85.5	0.00107
											85.6	0.00107
											85.7	0.00106
											85.8	0.00106
											85.9	0.00106
											86	0.00105
											86.1	0.00105
											86.2	0.00105
											86.3	0.00104
											86.4	0.00104
											86.5	0.00103
											86.6	0.00103
											86.7	0.00103
											86.8	0.00102
											86.9	0.00102
											87	0.00102
											87.1	0.00101
											87.2	0.00101
											87.3	0.00101
											87.4	0.001
											87.5	0.000999478
											87.6	0.000996021
											87.7	0.000992578
											87.8	0.00098915
											87.9	0.000985735
											88	0.000982334
											88.1	0.000978946
											88.2	0.000975572
											88.3	0.000972212
											88.4	0.000968866
											88.5	0.000965532
											88.6	0.000962213
											88.7	0.000958906
											88.8	0.000955613
											88.9	0.000952333
											89	0.000949066
											89.1	0.000945813
											89.2	0.000942572
											89.3	0.000939344
											89.4	0.000936129
											89.5	0.000932928
											89.6	0.000929738
											89.7	0.000926562
											89.8	0.000923398
											89.9	0.000920247
											90	0.000917109

## Sheet: Fig 1H
	Fig 1H (replicates)
Time (min)	DNA cluster distance (µm), ti rotation < 12min																								DNA cluster distance (µm), ti rotation < 24min
0	NaN	5.40195	7.28446	NaN	NaN	NaN	NaN	NaN	NaN	NaN	NaN	NaN	NaN	NaN	NaN	NaN	NaN	NaN	NaN	NaN	NaN	NaN	NaN	NaN	NaN	NaN	NaN	NaN	NaN	NaN	NaN	NaN	NaN	NaN	NaN	NaN	NaN	NaN	NaN	NaN	NaN	NaN	NaN	NaN	NaN	NaN	NaN	NaN	NaN
2	NaN	7.60407	8.47597	NaN	4.72695	NaN	5.89928	NaN	NaN	NaN	NaN	NaN	NaN	NaN	NaN	NaN	NaN	NaN	NaN	NaN	NaN	NaN	NaN	NaN	NaN	NaN	NaN	NaN	NaN	NaN	NaN	NaN	NaN	NaN	NaN	NaN	NaN	NaN	NaN	NaN	NaN	6.70754	NaN	NaN	NaN	6.4439	NaN	NaN	NaN
4	NaN	8.25971	9.38105	NaN	6.78154	7.22328	11.454	8.40989	NaN	NaN	NaN	NaN	NaN	NaN	NaN	NaN	NaN	7.99405	7.09302	NaN	11.0923	6.89334	NaN	NaN	NaN	NaN	NaN	NaN	NaN	NaN	NaN	NaN	NaN	NaN	7.45994	NaN	NaN	7.79194	NaN	8.38477	NaN	11.9459	NaN	NaN	NaN	10.9152	NaN	10.9677	9.84836
6	7.67669	8.9285	9.32865	4.98963	8.35351	10.3607	16.2788	12.8894	12.1898	NaN	6.60951	NaN	9.75568	NaN	NaN	11.9164	9.21683	13.8767	11.8874	7.43939	16.403	11.7613	14.6282	8.79431	NaN	6.40037	NaN	NaN	NaN	NaN	NaN	NaN	NaN	NaN	11.0421	NaN	NaN	8.40829	NaN	13.7103	NaN	17.6756	NaN	NaN	NaN	16.1756	10.1574	16.9508	15.8252
8	10.6562	8.60673	9.69315	8.22161	8.97759	10.9891	18.9036	15.4624	15.0676	10.314	10.9139	14.2746	14.171	8.2705	NaN	17.5406	12.8412	18.156	16.0854	10.0854	20.4276	15.1171	19.4823	11.7402	8.74542	8.71743	7.77125	8.00909	NaN	9.32641	NaN	14.8673	12.3824	13.2178	13.9093	NaN	14.8841	14.5177	NaN	16.0838	NaN	21.0663	NaN	NaN	NaN	19.1344	14.5657	21.6914	20.3357
10	12.3028	9.46509	9.55191	9.98975	9.42611	11.5059	20.9301	17.6635	18.8695	11.0849	13.2537	20.0941	16.6252	10.5637	11.6543	21.4996	15.2034	22.048	18.9631	12.5927	22.9923	18.3492	23.3728	15.1036	11.5646	11.3139	10.3457	10.6117	7.76618	11.736	NaN	19.8134	17.1095	16.8769	15.822	13.6438	19.4729	17.2205	NaN	17.8408	NaN	22.869	10.4292	NaN	NaN	21.8776	17.3097	25.5371	23.4824
12	15.1196	10.3045	10.0923	12.0443	10.1158	12.5176	22.6925	19.8937	22.4002	12.3133	15.5515	23.6273	19.3524	12.25	15.1553	24.3169	17.1523	25.1587	21.3616	15.1664	25.8266	21.1867	26.2055	18.7357	13.4337	12.4256	12.6534	12.2045	9.46687	12.604	NaN	23.6218	19.9711	20.046	17.63	17.6215	23.4574	18.8184	21.0703	19.0118	16.2835	24.7125	14.1881	NaN	7.97821	24.2056	19.4269	28.6708	26.0677
14	18.1105	11.7502	10.559	14.0686	10.7487	13.7599	24.7558	22.1389	25.6116	14.0379	17.7196	26.1717	22.2156	14.1186	17.2584	26.2666	19.0525	27.5692	23.8064	17.2128	27.7325	23.6018	28.1747	20.8031	15.7053	14.4442	14.3075	14.745	9.86117	13.8771	NaN	26.9149	22.5232	22.9639	18.7264	20.3276	26.878	19.4158	24.8179	19.5328	20.323	26.5702	16.4069	12.4574	10.3759	25.8565	20.6905	31.0413	27.9241
16	20.1833	13.2548	11.396	16.2009	11.5518	16.6756	26.8295	24.3375	27.7931	16.3711	20.5419	30.6261	25.1204	16.1862	19.5447	27.8757	21.3125	29.7428	26.5411	18.5863	29.3793	25.4969	29.792	23.2715	17.7177	15.8972	16.6602	16.2297	10.1449	15.5043	NaN	28.2744	25.2845	25.0279	20.0529	22.8287	29.7339	21.0256	28.6538	22.428	23.7796	28.4023	18.4109	14.8136	11.5525	27.0664	22.4751	32.7403	29.6539
18	22.0963	15.0176	12.3773	18.3151	12.4718	18.7151	28.3936	26.2331	29.3728	18.3671	23.3006	35.4019	27.3811	18.4902	21.6843	28.78	23.2375	31.3344	28.6768	19.4452	31.1279	26.9354	31.3039	25.251	19.7537	17.5248	18.3809	17.9493	11.3214	17.1191	NaN	30.1979	27.47	27.0919	21.5821	25.5403	31.7333	22.9054	31.868	23.4548	25.9058	29.5269	20.7797	16.521	13.4211	27.9299	24.7561	34.1621	30.9668
20	22.8788	16.5489	13.5665	19.7308	13.7544	20.6131	30.0917	27.8738	30.5086	20.8629	26.1147	39.0111	29.2216	20.9064	24.2502	29.5475	24.5422	32.3924	30.9275	20.5459	32.7804	28.106	31.9372	27.0578	21.4419	18.9047	19.6998	19.9734	11.2415	19.3549	10.9425	31.2448	29.9575	28.2247	22.8938	27.0787	32.8513	23.8012	34.7064	24.0273	27.953	30.6576	23.6305	18.1231	14.0239	28.9347	26.4976	35.144	31.8224
22	24.4371	18.0853	14.4997	20.8573	15.2776	22.5376	31.1146	29.1146	30.9548	23.2088	28.3151	41.6556	30.7923	23.1484	27.1429	30.1921	25.3998	33.1865	32.5192	21.6469	33.851	29.0098	32.8691	28.0185	22.8573	20.3449	20.7653	20.7099	12.3199	21.549	12.8611	33.0121	31.4714	29.4542	23.7792	28.2488	33.801	24.8258	36.0371	25.2706	30.2159	31.5398	25.6859	19.5782	14.7241	29.6196	28.042	35.943	32.5834
24	25.4401	19.0764	16.3585	22.1912	16.4999	23.986	31.9287	30.1156	31.4765	25.2154	29.4861	43.8027	32.1175	24.7575	28.9797	30.6971	25.6598	33.9784	33.4685	22.7701	35.2575	29.8181	33.2148	28.912	23.9362	21.332	21.9602	21.4288	13.5837	23.2967	14.3958	33.341	32.7671	30.1898	24.5282	29.7582	34.4434	26.3312	37.2955	26.9133	31.9093	32.0681	27.3236	22.411	17.1184	30.429	29.1576	36.704	33.027
26	26.2547	20.1183	17.8815	23.05	17.8151	24.4503	32.4991	30.8656	31.8002	26.6157	30.374	45.0044	32.789	26.2681	30.1128	31.111	25.8119	34.3275	34.2327	23.8356	35.3318	30.3666	33.7749	29.1615	24.9892	22.0548	22.7539	22.6289	14.8349	24.7452	14.5882	33.8863	33.7758	31.3358	25.1261	30.7853	35.2535	27.2218	37.9238	27.6448	33.3755	33.162	28.7666	24.3965	18.6301	31.0435	30.1764	37.4233	33.4566
28	26.4899	21.1761	19.178	24.0995	19.0666	26.4196	32.7495	31.261	31.4028	27.8492	30.9934	46.104	33.4424	27.3396	31.0935	31.1979	25.9924	34.7651	34.9544	24.7087	36.1505	30.8555	34.2587	29.5294	25.8085	23.0586	23.4486	23.8674	15.7693	25.7391	15.0962	34.4201	34.6401	31.8418	25.5368	32.0182	35.6935	27.9068	38.5727	28.6127	34.2259	33.075	30.1369	25.2392	19.7758	31.4607	30.8301	37.656	33.8681
30	27.0476	21.9443	19.6248	24.9673	20.0771	26.7076	33.0488	31.5414	31.4844	29.2051	31.8309	46.9041	33.8787	28.184	32.1146	31.4293	25.8417	35.0393	35.0882	25.471	36.29	30.9589	34.261	29.665	26.4847	23.5368	24.0723	24.7278	16.7863	26.5393	17.6548	34.9657	35.7935	32.1956	25.6179	32.4331	35.8929	28.872	38.8445	29.2786	34.4945	33.6015	31.6935	27.5206	22.1813	31.6795	31.2941	38.02	34.2731
32	27.4027	22.7164	21.2259	25.7728	20.9905	27.6166	33.0293	31.7236	31.342	30.0933	32.4888	47.1448	34.4416	28.7402	32.6094	31.5269	25.7391	35.2825	34.8651	26.0239	36.2628	30.9135	34.2029	29.8565	27.0374	23.6912	24.6638	24.6992	18.3648	27.1584	17.1359	34.6975	36.9329	32.7185	25.6303	32.9929	35.6969	28.9584	38.8098	29.7359	35.0241	33.6335	32.4685	28.0676	23.6082	32.2395	32.2267	38.1689	34.5207
34	27.0512	23.415	22.5303	26.4563	21.754	27.8846	33.0877	31.9961	31.0918	30.4714	32.6527	46.8547	34.5744	29.3597	32.982	31.6118	25.3315	35.447	34.1256	26.3682	36.5638	30.5938	33.9372	30.0692	27.0644	24.0655	25.0397	25.9823	19.1609	27.7337	18.1796	35.2813	36.5912	32.8259	25.4226	33.0746	35.6128	29.7427	38.5605	30.4805	35.4109	33.8053	33.9227	29.9793	24.6304	32.345	32.4541	38.192	35.056
36	27.3493	23.7528	23.0095	27.3083	22.3365	28.5233	32.9967	31.9595	31.0225	30.8127	32.9167	45.9534	34.4578	29.7539	33.1175	31.5656	25.0218	35.8448	33.4843	26.4583	36.4388	29.9628	34.1426	30.4051	27.1949	24.2988	25.2282	25.9621	19.7726	28.4808	20.1417	35.6227	37.0133	33.2304	25.5188	33.261	35.3654	30.154	37.6307	30.8039	35.822	33.6609	35.2507	31.5	25.6298	32.7473	32.6118	38.1102	35.3152
38	26.8766	24.1473	23.8332	27.766	22.827	29.7056	32.8802	31.9188	30.7267	31.6556	33.0648	45.4211	34.7288	29.968	33.0241	31.5653	24.8275	35.8296	32.8983	26.5985	35.8676	29.3476	34.0247	30.6926	27.5156	24.4601	25.3205	26.1042	20.7115	28.7349	21.4948	35.1754	37.1783	33.5384	25.8238	33.7141	35.0588	30.8292	36.7974	31.5231	36.2352	33.6081	35.8751	33.6552	26.8164	32.6331	32.748	38.1152	35.141
40	26.844	24.6657	24.5572	28.1627	23.2389	29.6588	32.3108	31.724	30.5	31.9814	33.37	45.3283	34.6988	30.1839	32.7081	31.3923	24.1367	36.0874	32.3992	26.6052	35.8438	28.9659	33.9586	30.8942	27.5119	24.3429	25.7242	26.1584	21.1524	29.1595	22.1274	34.9152	37.5727	33.2735	25.5142	33.625	34.6264	31.3996	36.4579	31.7892	36.4517	33.1333	36.9077	34.3621	27.8185	32.0773	32.8985	37.6078	34.9334
42	27.0476	25.0959	24.9191	28.6005	23.692	30.4917	31.9964	31.7978	30.5796	31.9641	33.389	44.909	34.753	30.2543	32.1989	31.4104	23.8382	35.8717	32.6446	26.7742	35.3686	28.6019	33.7771	30.8616	27.1786	24.5899	25.7299	26.4945	21.4085	29.3906	22.8143	34.933	38.0321	33.0109	25.4266	33.1663	34.4112	31.5588	35.5453	32.1154	36.3172	32.6642	36.8108	35.68	28.8832	32.1504	32.924	37.0061	34.8787
44	27.1614	25.1552	25.4327	28.7837	23.8936	30.3347	32.1194	31.9583	30.3644	31.4924	33.4971	44.5237	34.5708	30.1964	32.121	31.234	23.6612	35.4652	32.1645	27.4116	34.9444	28.3985	33.6654	30.7977	27.3961	24.3836	25.9427	26.6441	22.0227	29.5602	22.6678	34.6557	38.0085	32.6043	25.6095	33.142	34.4057	31.7031	34.6606	31.9864	36.1974	32.4422	37.0735	35.9272	29.7762	31.9384	33.2563	37.0393	35.0746
46	26.8979	25.5977	25.6901	29.0175	24.6028	30.7231	32.0731	32.1223	30.339	31.7434	33.8618	44.3506	34.2356	30.0484	31.8459	31.0263	22.8045	35.2821	32.1782	28.2659	34.7561	27.9889	33.4594	30.5549	27.0178	24.3026	25.7205	26.8086	22.2054	29.7334	23.4065	34.409	38.2596	32.3769	25.7527	33.3186	33.9327	31.2564	34.1544	32.0571	35.9558	32.3135	36.882	37.5263	30.4961	31.2109	33.6248	36.8172	34.5097
48	26.944	25.8428	26.0144	28.9146	24.8324	30.9175	32.1727	32.0691	30.3779	31.3225	33.6701	43.8741	33.3259	29.9216	31.9655	31.1328	21.8975	34.6939	32.371	28.9123	34.2533	27.6949	32.8447	30.1794	26.8446	24.3631	25.9755	26.8955	22.3478	30.0135	23.7708	34.0052	38.376	32.3515	26.1673	32.9614	33.6524	31.9922	33.6654	31.9261	35.0544	32.2618	36.711	37.8765	31.0261	31.1972	33.9686	36.5321	34.6095
50	26.9316	25.9997	26.175	28.6762	25.2989	30.9209	32.2855	32.0854	30.1258	31.1265	33.5789	43.6948	33.0851	29.8549	31.8794	31.3553	21.3951	34.1132	32.0682	29.6474	33.9594	27.572	32.2641	29.8564	26.853	24.6088	25.8767	26.8598	22.8136	30.2014	24.3953	34.0431	38.1052	32.2216	26.7561	33.0323	33.8599	31.7166	32.3154	31.8187	34.6135	32.3965	35.5063	38.0879	31.7975	30.6531	33.9322	36.3573	34.2686
52	26.7048	25.7943	26.4071	28.4905	25.3313	31.1931	32.468	32.2112	29.8334	31.7292	33.3001	43.7265	32.5095	29.7933	31.6787	31.297	20.6345	33.862	32.0491	29.8069	33.5387	27.2805	32.2037	29.4789	26.7395	24.3365	25.9264	26.663	22.9959	30.1757	24.7996	33.6181	38.4221	31.7206	26.8249	32.8884	33.5154	31.6151	31.2503	31.8032	33.4904	32.0501	33.694	37.6977	32.6597	30.5243	34.0853	36.2118	34.5964
54	26.8607	25.5587	26.5427	28.5008	25.5587	31.1327	32.6154	32.062	29.7123	31.1969	33.0546	43.8703	32.2567	29.8231	31.4242	31.2703	20.2509	33.4066	32.1871	30.378	33.5356	27.0918	31.8637	29.186	26.4694	24.5987	25.6841	26.3108	22.9358	30.3274	25.2345	32.9565	37.6943	31.5829	27.2466	32.6651	33.1993	31.5561	30.5502	31.6091	32.9249	32.2116	33.3006	37.4517	33.1077	30.4623	33.7217	35.9092	34.6417
56	26.9206	25.5514	26.6932	28.4769	25.6578	31.1907	32.9118	32.1604	29.7083	31.3481	32.2356	43.8076	32.3689	29.6773	31.1386	30.8812	19.5853	32.9508	32.3238	30.1344	33.2762	26.9445	31.5256	28.8381	26.4408	24.1474	25.6718	26.1272	22.9778	30.3492	25.7346	32.6662	38.2543	31.6101	27.4226	32.8691	33.7044	31.2045	29.8386	31.3918	32.5691	32.3219	33.2922	37.1682	33.5232	30.4259	33.5358	35.5515	34.6888
58	27.1625	25.6705	26.6964	27.9465	25.5939	31.5284	33.2612	32.089	29.44	31.2668	31.7839	43.3329	32.6698	29.7494	31.0356	30.9892	19.4057	32.7566	32.3423	31.0921	33.3213	27.0806	31.0261	28.7993	26.4055	24.0703	25.8257	25.9467	22.87	30.3041	25.4353	32.4153	37.8598	31.7033	27.7579	33.1078	33.7232	31.3576	28.5603	31.2803	32.5128	32.5473	32.897	37.1035	33.8968	30.388	33.2048	35.4733	34.4507
60	27.1461	25.6959	26.4746	27.7034	25.5198	31.5775	33.0862	32.09	29.3514	31.3963	31.4938	43.4545	32.6026	29.6321	30.861	30.6351	19.7494	32.7337	32.3152	30.3814	33.3532	26.7436	30.7199	28.588	26.6137	23.8741	25.8943	25.5191	23.0742	30.3486	25.6274	31.8996	37.866	30.992	28.4392	33.2107	33.4871	31.1699	28.1143	31.2368	32.4033	32.5368	33.1295	37.0429	34.271	30.3814	33.359	35.1434	34.4373
62	27.3846	25.4514	26.7357	27.6299	25.2499	30.9443	32.7585	31.9914	29.1566	31.3567	30.9238	43.2982	32.8602	29.8682	30.7385	30.6156	19.8929	32.5791	32.3878	30.7033	33.5737	26.3965	30.2923	28.5116	26.5496	23.9837	26.1119	25.0984	22.9387	30.2055	25.725	31.7283	37.3487	30.9201	28.6152	33.1118	33.1329	31.2007	27.3396	31.085	32.3773	32.4913	32.9212	37.1455	34.5395	30.2126	33.3202	35.1369	33.9887
64	27.8315	25.1895	26.6805	27.6718	25.3069	31.4365	32.642	32.0186	28.8681	31.1267	30.7021	43.9428	33.0276	29.8514	30.7343	30.3794	20.014	32.513	31.8894	30.9676	33.9543	26.2547	29.9482	28.2842	26.7085	23.8105	26.0959	24.8142	22.6326	30.008	26.1033	31.8614	36.695	30.7642	29.0273	33.0885	32.742	30.6784	27.3295	30.5672	32.4988	32.8919	33.2094	36.8285	34.7201	30.3381	32.9919	34.7428	34.3405
66	27.8743	25.1628	26.4848	27.4119	25.2559	31.8032	32.5569	32.0156	28.5399	31.0375	30.2637	44.2333	33.0338	29.8779	30.7768	30.5153	20.1786	32.4059	31.9655	29.9365	34.1006	25.9619	29.89	28.0279	26.6444	23.8484	26.0522	24.5251	22.4162	29.5699	26.3884	31.943	36.0882	30.5353	29.2272	33.4726	32.5546	30.717	27.1326	30.6196	32.5326	33.2741	32.9334	36.3387	34.782	30.5757	32.4392	34.4114	34.2927
68	27.73	25.0692	26.2436	27.1326	24.8585	31.8901	32.3396	31.8116	27.8922	31.012	30.2699	43.6948	33.1554	30.144	30.7126	30.5125	20.1846	32.3038	31.5733	29.607	34.4097	25.7968	29.7504	28.0843	26.4635	23.6942	26.2528	24.3024	22.5723	29.4532	26.6504	31.8763	36.1479	30.6546	29.5127	33.6837	32.3508	30.4768	27.6222	30.4272	32.3191	33.2452	33.3799	35.9037	35.0015	30.7757	32.0818	34.2043	34.3189
70	28.1141	24.802	26.337	27.0984	24.8996	31.9056	32.3522	31.8097	27.705	30.7687	29.9109	44.4988	33.3937	30.2247	30.575	30.2814	20.6093	32.0851	31.769	28.6765	34.514	25.669	29.6583	27.8621	26.2025	23.5396	26.0001	24.308	22.5869	29.1665	26.9267	31.9621	35.8886	30.6732	29.8252	34.3793	31.849	30.2328	27.7886	30.1269	32.0292	33.2996	33.4524	35.3552	35.5297	30.7465	31.9134	33.8689	34.2455
72	NaN	24.5539	26.3266	26.9722	24.8994	31.772	32.1417	31.5303	27.233	30.7989	29.6878	44.445	33.5676	30.3113	30.5399	29.9104	20.7904	32.0674	31.6262	28.5352	33.938	25.7798	29.6209	27.8217	26.0988	23.1765	26.0471	24.2633	22.6231	29.1813	26.6167	31.7511	36.5717	30.6601	29.9265	34.643	31.2449	29.7538	28.2579	29.7753	31.9616	33.836	33.6939	35.1187	35.106	31.0179	31.5319	33.7375	34.186
74	NaN	23.98	26.4424	26.9271	24.8345	31.7277	32.199	31.5524	27.1388	30.554	29.6185	44	33.5829	30.379	30.3873	29.9845	21.0872	32.1156	31.2537	27.5404	33.4981	25.5738	29.4474	27.4437	25.9455	23.0904	26.1956	24.2805	23.0386	29.0481	26.5292	31.6649	36.6711	30.9066	30.0767	34.8554	30.6442	29.6358	28.1405	29.6067	31.748	34.2891	33.6705	34.8741	34.9183	30.9946	31.2246	33.7601	34.0738
76	NaN	23.6599	26.41	26.7015	24.5513	31.5371	32.2322	31.5444	26.7649	30.4374	29.3993	43.9282	33.2687	30.5007	30.2814	30.0499	21.3953	32.0468	30.8124	27.8313	33.4719	25.4496	29.3396	27.5644	NaN	22.858	26.5502	24.0977	23.5578	29.3086	26.6947	31.5478	37.589	30.808	29.9326	35.3167	30.0923	29.6055	28.6636	29.607	31.32	NaN	33.6641	35.4781	34.9081	31.0478	31.0546	33.5796	33.9673
78	NaN	23.3067	26.1755	26.805	24.5899	31.8486	31.9892	31.1624	26.891	30.0126	29.6159	43.6871	33.4711	30.7245	30.3688	29.665	21.4561	32.2188	30.6478	27.8238	33.2343	25.5901	29.1489	27.3661	NaN	22.737	26.3557	24.0455	23.6583	29.0566	26.5582	31.3844	38.2907	30.9565	30.1866	35.2205	29.7364	29.5416	28.8687	29.5506	31.2324	NaN	33.3858	35.371	34.6079	31.4506	30.7301	33.428	34.0516
80	NaN	23.1401	25.9036	26.5077	24.2367	32.134	31.7964	30.8801	26.5919	29.7712	29.677	43.1704	33.5303	30.8842	30.1806	29.8286	21.5745	32.3087	30.4197	28.467	33.1144	25.5169	29.2068	27.2782	NaN	22.5664	26.3164	24.1796	23.9836	29.0843	26.6451	31.3776	38.8257	30.7437	30.5844	35.6033	29.3539	29.6103	28.756	29.5275	31.0322	NaN	33.5972	35.5701	34.0985	31.2437	30.5731	33.4275	33.8705
82	NaN	23.3281	25.6883	26.4861	24.1861	31.5382	31.8226	30.6161	26.3965	29.9512	29.7064	43.3207	33.6775	31.0179	29.9838	29.3965	21.9071	32.3247	30.1531	27.962	33.0118	25.4004	29.231	27.1904	NaN	22.5195	26.2388	24.3128	24.0576	29.096	26.8694	31.1655	39.5027	30.9529	31.268	35.1841	29.0951	29.605	28.7804	29.6589	30.6572	NaN	33.3602	35.2247	34.3112	31.2536	30.446	33.2558	33.8665
84	NaN	23.0471	25.2718	26.2237	24.0839	31.5504	31.5998	30.5446	26.2726	30.0265	29.6606	42.7498	33.794	30.7636	29.9703	29.3943	22.2611	32.32	30.3203	28.0126	32.4622	25.2012	29.1024	27.0506	NaN	22.3612	26.0732	24.3115	24.0723	29.256	26.6974	31.0585	39.2473	30.8499	31.896	35.2412	29.0424	29.6723	28.6133	29.8738	30.0678	NaN	33.1318	34.7266	33.9234	31.5205	30.4523	33.2068	33.9463
86	NaN	23.4002	24.8825	26.2662	24.0746	31.646	31.2924	30.1735	26.3249	30.0831	29.9403	42.5864	33.737	31.0963	29.9725	29.1774	NaN	32.2994	30.2222	28.198	32.3682	25.1759	29.0988	26.8683	NaN	22.2366	25.5645	24.397	23.9373	29.1309	26.5157	31.0611	38.3833	31.0375	32.5379	35.095	28.7026	29.916	28.4829	30.0896	29.8698	NaN	32.618	34.9321	33.4155	31.3229	30.3379	33.0355	33.7649
88	NaN	23.4189	25.0337	26.0772	24.048	31.4658	31.1537	30.4274	26.2183	30.0244	30.4374	42.48	33.9602	31.0624	29.8693	29.1608	NaN	32.251	30.3379	28.3726	NaN	25.3803	29.049	27.1003	NaN	22.3131	25.4162	24.2074	24.2987	29.2581	26.1072	31.0305	37.9915	30.8325	33.1999	35.0666	28.6317	30.195	28.5174	30.2621	29.6128	NaN	32.8475	NaN	33.2099	31.4558	30.1994	33.066	33.6684
90	NaN	23.4055	24.7424	26.1035	24.1083	32.1641	31.5474	30.3994	26.2078	29.8736	30.5222	41.685	33.8976	31.246	30.0183	29.1951	NaN	32.5002	NaN	27.8457	NaN	NaN	28.9108	27.0089	NaN	22.3101	25.3523	24.2064	24.1456	29.255	25.7031	31.1343	37.7645	30.8305	33.9331	34.8183	28.4892	30.4764	28.5185	30.4404	29.1298	NaN	32.7435	NaN	33.0662	NaN	29.9309	32.9513	NaN
92	NaN	23.5804	24.6823	26.2909	23.7188	31.9459	32.3672	30.2655	26.2925	29.7586	30.4927	NaN	34.0066	31.3244	30.0518	29.262	NaN	NaN	NaN	27.7071	NaN	NaN	28.8439	NaN	NaN	22.2146	25.348	24.1639	23.7973	29.1573	25.5956	31.061	37.1825	30.8088	34.2453	34.5827	28.2116	30.5217	28.7152	30.6104	29.1735	NaN	32.7878	NaN	32.8108	NaN	29.902	NaN	NaN
94	NaN	23.4402	NaN	26.1424	23.7792	32.1342	32.1736	29.9983	26.1818	29.7838	30.8653	NaN	34.1052	NaN	29.8153	NaN	NaN	NaN	NaN	NaN	NaN	NaN	NaN	NaN	NaN	22.2268	24.9999	24.1519	23.7529	29.4128	25.0058	31.22	36.8527	30.8924	34.4238	34.6125	28.0404	30.5522	28.7971	30.7799	28.9037	NaN	32.523	NaN	NaN	NaN	NaN	NaN	NaN
96	NaN	23.7322	NaN	26.3132	23.5346	31.7966	NaN	29.4537	26.3343	29.7571	30.8542	NaN	NaN	NaN	29.6701	NaN	NaN	NaN	NaN	NaN	NaN	NaN	NaN	NaN	NaN	22.0208	24.6523	24.0515	23.6416	29.3862	24.9692	31.2819	36.8829	30.9717	35.2346	34.6783	28.0931	30.8535	28.7569	30.9636	28.8131	NaN	NaN	NaN	NaN	NaN	NaN	NaN	NaN
98	NaN	23.7145	NaN	26.2773	23.4877	31.7404	NaN	NaN	26.2607	29.4323	30.846	NaN	NaN	NaN	30.0077	NaN	NaN	NaN	NaN	NaN	NaN	NaN	NaN	NaN	NaN	21.7053	24.5395	24.3584	23.5426	29.489	24.8618	31.2436	36.4206	31.2589	35.22	34.5028	28.0879	NaN	28.7552	NaN	28.6842	NaN	NaN	NaN	NaN	NaN	NaN	NaN	NaN
100	NaN	23.7781	NaN	26.302	23.1306	31.9222	NaN	NaN	26.763	29.5563	30.9083	NaN	NaN	NaN	29.9665	NaN	NaN	NaN	NaN	NaN	NaN	NaN	NaN	NaN	NaN	22.009	24.4972	24.3931	24.1072	29.4962	24.9381	31.1468	36.0614	31.6546	35.2861	34.5791	27.9853	NaN	28.6578	NaN	28.4491	NaN	NaN	NaN	NaN	NaN	NaN	NaN	NaN
102	NaN	23.3712	NaN	26.3688	23.0459	31.9066	NaN	NaN	26.8361	29.6632	30.9743	NaN	NaN	NaN	NaN	NaN	NaN	NaN	NaN	NaN	NaN	NaN	NaN	NaN	NaN	21.9678	24.6526	24.278	23.7556	29.3923	25.3905	31.0234	35.3412	31.4879	35.2313	34.2632	28.0057	NaN	28.9592	NaN	28.2447	NaN	NaN	NaN	NaN	NaN	NaN	NaN	NaN
104	NaN	23.7009	NaN	26.3097	23.2943	31.9551	NaN	NaN	27.0249	29.4262	30.9984	NaN	NaN	NaN	NaN	NaN	NaN	NaN	NaN	NaN	NaN	NaN	NaN	NaN	NaN	22.0844	24.4358	24.0566	23.899	29.4202	25.3909	31.1211	NaN	31.4831	35.1255	33.8918	27.9377	NaN	29.2156	NaN	28.0344	NaN	NaN	NaN	NaN	NaN	NaN	NaN	NaN
106	NaN	23.3211	NaN	26.3561	23.001	31.6729	NaN	NaN	26.9315	29.5625	31.0174	NaN	NaN	NaN	NaN	NaN	NaN	NaN	NaN	NaN	NaN	NaN	NaN	NaN	NaN	22.2391	24.6128	24.0711	23.5932	29.617	25.4229	31.2489	NaN	31.556	34.295	34.0079	27.9173	NaN	29.0185	NaN	27.9388	NaN	NaN	NaN	NaN	NaN	NaN	NaN	NaN
108	NaN	23.4231	NaN	26.5207	22.8576	31.7109	NaN	NaN	26.7759	29.6461	31.03	NaN	NaN	NaN	NaN	NaN	NaN	NaN	NaN	NaN	NaN	NaN	NaN	NaN	NaN	22.2776	24.6873	24.0494	23.2959	29.6619	25.5052	30.9096	NaN	31.6925	34.0262	34.1633	27.7455	NaN	29.2994	NaN	27.7426	NaN	NaN	NaN	NaN	NaN	NaN	NaN	NaN
110	NaN	23.056	NaN	26.5895	22.968	31.3138	NaN	NaN	26.8315	29.6818	30.8625	NaN	NaN	NaN	NaN	NaN	NaN	NaN	NaN	NaN	NaN	NaN	NaN	NaN	NaN	22.4081	24.6419	24.0824	24.429	29.9752	25.4524	31.0037	NaN	31.8936	33.3758	34.1743	27.8719	NaN	29.3371	NaN	27.6489	NaN	NaN	NaN	NaN	NaN	NaN	NaN	NaN
112	NaN	23.242	NaN	26.6707	23.1011	32.122	NaN	NaN	26.8345	29.7468	30.6354	NaN	NaN	NaN	NaN	NaN	NaN	NaN	NaN	NaN	NaN	NaN	NaN	NaN	NaN	22.5899	24.6321	24.2124	24.0671	29.839	25.576	30.9148	NaN	31.8792	33.2889	34.5145	27.8805	NaN	29.4842	NaN	27.8189	NaN	NaN	NaN	NaN	NaN	NaN	NaN	NaN
114	NaN	22.9828	NaN	26.6355	22.895	31.6402	NaN	NaN	26.796	29.684	30.2489	NaN	NaN	NaN	NaN	NaN	NaN	NaN	NaN	NaN	NaN	NaN	NaN	NaN	NaN	22.569	24.5624	24.144	23.9639	30.0392	25.6237	30.9491	NaN	32.1549	32.6612	34.6226	27.8148	NaN	29.4869	NaN	27.7106	NaN	NaN	NaN	NaN	NaN	NaN	NaN	NaN
116	NaN	NaN	NaN	26.6553	23.0003	31.655	NaN	NaN	26.936	NaN	29.8589	NaN	NaN	NaN	NaN	NaN	NaN	NaN	NaN	NaN	NaN	NaN	NaN	NaN	NaN	22.4442	24.3437	24.1458	23.9507	30.2059	25.656	30.9983	NaN	31.5249	32.2999	34.2733	28.1523	NaN	29.8047	NaN	27.8266	NaN	NaN	NaN	NaN	NaN	NaN	NaN	NaN
118	NaN	NaN	NaN	26.6365	23.1886	31.3638	NaN	NaN	27.0899	NaN	29.8327	NaN	NaN	NaN	NaN	NaN	NaN	NaN	NaN	NaN	NaN	NaN	NaN	NaN	NaN	22.4719	24.5895	24.0683	23.8184	30.4996	25.7612	31.115	NaN	31.4716	32.2135	34.1208	28.1112	NaN	29.8919	NaN	27.6065	NaN	NaN	NaN	NaN	NaN	NaN	NaN	NaN
120	NaN	NaN	NaN	26.7069	23.3933	32.2736	NaN	NaN	27.0568	NaN	29.4869	NaN	NaN	NaN	NaN	NaN	NaN	NaN	NaN	NaN	NaN	NaN	NaN	NaN	NaN	22.7011	24.7118	24.1336	22.9487	30.3796	25.9042	31.2665	NaN	31.8835	32.0402	34.1452	28.3071	NaN	29.9565	NaN	27.2577	NaN	NaN	NaN	NaN	NaN	NaN	NaN	NaN
122	NaN	NaN	NaN	26.6556	23.0953	31.1097	NaN	NaN	27.0613	NaN	29.4238	NaN	NaN	NaN	NaN	NaN	NaN	NaN	NaN	NaN	NaN	NaN	NaN	NaN	NaN	22.6531	24.6016	24.1964	23.2323	30.5608	25.7226	31.2079	NaN	32.1465	32.23	33.9658	28.2355	NaN	29.9859	NaN	27.1391	NaN	NaN	NaN	NaN	NaN	NaN	NaN	NaN
124	NaN	NaN	NaN	26.7148	23.312	NaN	NaN	NaN	27.2761	NaN	29.4175	NaN	NaN	NaN	NaN	NaN	NaN	NaN	NaN	NaN	NaN	NaN	NaN	NaN	NaN	22.6173	24.6068	24.4525	23.1159	31.021	25.7805	31.196	NaN	31.5398	32.0709	33.5642	28.086	NaN	29.6178	NaN	26.912	NaN	NaN	NaN	NaN	NaN	NaN	NaN	NaN
126	NaN	NaN	NaN	26.8547	NaN	NaN	NaN	NaN	27.5539	NaN	NaN	NaN	NaN	NaN	NaN	NaN	NaN	NaN	NaN	NaN	NaN	NaN	NaN	NaN	NaN	22.8518	24.602	24.4974	23.2617	31.0046	26.0014	30.8681	NaN	30.8602	31.9497	33.6317	27.9317	NaN	29.5241	NaN	26.7574	NaN	NaN	NaN	NaN	NaN	NaN	NaN	NaN
128	NaN	NaN	NaN	26.7793	NaN	NaN	NaN	NaN	27.836	NaN	NaN	NaN	NaN	NaN	NaN	NaN	NaN	NaN	NaN	NaN	NaN	NaN	NaN	NaN	NaN	22.9606	24.3862	24.7478	23.2932	30.8985	26.134	30.7385	NaN	31.0937	NaN	33.8171	28.3971	NaN	NaN	NaN	26.487	NaN	NaN	NaN	NaN	NaN	NaN	NaN	NaN
130	NaN	NaN	NaN	NaN	NaN	NaN	NaN	NaN	27.6329	NaN	NaN	NaN	NaN	NaN	NaN	NaN	NaN	NaN	NaN	NaN	NaN	NaN	NaN	NaN	NaN	NaN	24.4752	24.8159	23.9809	30.9926	26.1506	30.8369	NaN	31.0933	NaN	33.3327	NaN	NaN	NaN	NaN	26.5017	NaN	NaN	NaN	NaN	NaN	NaN	NaN	NaN
132	NaN	NaN	NaN	NaN	NaN	NaN	NaN	NaN	NaN	NaN	NaN	NaN	NaN	NaN	NaN	NaN	NaN	NaN	NaN	NaN	NaN	NaN	NaN	NaN	NaN	NaN	24.5482	24.77	23.9072	31.1689	26.135	30.8435	NaN	30.7115	NaN	33.1672	NaN	NaN	NaN	NaN	26.4554	NaN	NaN	NaN	NaN	NaN	NaN	NaN	NaN
134	NaN	NaN	NaN	NaN	NaN	NaN	NaN	NaN	NaN	NaN	NaN	NaN	NaN	NaN	NaN	NaN	NaN	NaN	NaN	NaN	NaN	NaN	NaN	NaN	NaN	NaN	24.5017	24.9218	NaN	30.9173	26.2132	30.6306	NaN	NaN	NaN	NaN	NaN	NaN	NaN	NaN	NaN	NaN	NaN	NaN	NaN	NaN	NaN	NaN	NaN
136	NaN	NaN	NaN	NaN	NaN	NaN	NaN	NaN	NaN	NaN	NaN	NaN	NaN	NaN	NaN	NaN	NaN	NaN	NaN	NaN	NaN	NaN	NaN	NaN	NaN	NaN	NaN	NaN	NaN	NaN	26.2145	30.6259	NaN	NaN	NaN	NaN	NaN	NaN	NaN	NaN	NaN	NaN	NaN	NaN	NaN	NaN	NaN	NaN	NaN
138	NaN	NaN	NaN	NaN	NaN	NaN	NaN	NaN	NaN	NaN	NaN	NaN	NaN	NaN	NaN	NaN	NaN	NaN	NaN	NaN	NaN	NaN	NaN	NaN	NaN	NaN	NaN	NaN	NaN	NaN	26.2032	NaN	NaN	NaN	NaN	NaN	NaN	NaN	NaN	NaN	NaN	NaN	NaN	NaN	NaN	NaN	NaN	NaN	NaN
140	NaN	NaN	NaN	NaN	NaN	NaN	NaN	NaN	NaN	NaN	NaN	NaN	NaN	NaN	NaN	NaN	NaN	NaN	NaN	NaN	NaN	NaN	NaN	NaN	NaN	NaN	NaN	NaN	NaN	NaN	NaN	NaN	NaN	NaN	NaN	NaN	NaN	NaN	NaN	NaN	NaN	NaN	NaN	NaN	NaN	NaN	NaN	NaN	NaN
142	NaN	NaN	NaN	NaN	NaN	NaN	NaN	NaN	NaN	NaN	NaN	NaN	NaN	NaN	NaN	NaN	NaN	NaN	NaN	NaN	NaN	NaN	NaN	NaN	NaN	NaN	NaN	NaN	NaN	NaN	NaN	NaN	NaN	NaN	NaN	NaN	NaN	NaN	NaN	NaN	NaN	NaN	NaN	NaN	NaN	NaN	NaN	NaN	NaN
144	NaN	NaN	NaN	NaN	NaN	NaN	NaN	NaN	NaN	NaN	NaN	NaN	NaN	NaN	NaN	NaN	NaN	NaN	NaN	NaN	NaN	NaN	NaN	NaN	NaN	NaN	NaN	NaN	NaN	NaN	NaN	NaN	NaN	NaN	NaN	NaN	NaN	NaN	NaN	NaN	NaN	NaN	NaN	NaN	NaN	NaN	NaN	NaN	NaN
146	NaN	NaN	NaN	NaN	NaN	NaN	NaN	NaN	NaN	NaN	NaN	NaN	NaN	NaN	NaN	NaN	NaN	NaN	NaN	NaN	NaN	NaN	NaN	NaN	NaN	NaN	NaN	NaN	NaN	NaN	NaN	NaN	NaN	NaN	NaN	NaN	NaN	NaN	NaN	NaN	NaN	NaN	NaN	NaN	NaN	NaN	NaN	NaN	NaN
148	NaN	NaN	NaN	NaN	NaN	NaN	NaN	NaN	NaN	NaN	NaN	NaN	NaN	NaN	NaN	NaN	NaN	NaN	NaN	NaN	NaN	NaN	NaN	NaN	NaN	NaN	NaN	NaN	NaN	NaN	NaN	NaN	NaN	NaN	NaN	NaN	NaN	NaN	NaN	NaN	NaN	NaN	NaN	NaN	NaN	NaN	NaN	NaN	NaN
150	NaN	NaN	NaN	NaN	NaN	NaN	NaN	NaN	NaN	NaN	NaN	NaN	NaN	NaN	NaN	NaN	NaN	NaN	NaN	NaN	NaN	NaN	NaN	NaN	NaN	NaN	NaN	NaN	NaN	NaN	NaN	NaN	NaN	NaN	NaN	NaN	NaN	NaN	NaN	NaN	NaN	NaN	NaN	NaN	NaN	NaN	NaN	NaN	NaN
152	NaN	NaN	NaN	NaN	NaN	NaN	NaN	NaN	NaN	NaN	NaN	NaN	NaN	NaN	NaN	NaN	NaN	NaN	NaN	NaN	NaN	NaN	NaN	NaN	NaN	NaN	NaN	NaN	NaN	NaN	NaN	NaN	NaN	NaN	NaN	NaN	NaN	NaN	NaN	NaN	NaN	NaN	NaN	NaN	NaN	NaN	NaN	NaN	NaN
154	NaN	NaN	NaN	NaN	NaN	NaN	NaN	NaN	NaN	NaN	NaN	NaN	NaN	NaN	NaN	NaN	NaN	NaN	NaN	NaN	NaN	NaN	NaN	NaN	NaN	NaN	NaN	NaN	NaN	NaN	NaN	NaN	NaN	NaN	NaN	NaN	NaN	NaN	NaN	NaN	NaN	NaN	NaN	NaN	NaN	NaN	NaN	NaN	NaN
156	NaN	NaN	NaN	NaN	NaN	NaN	NaN	NaN	NaN	NaN	NaN	NaN	NaN	NaN	NaN	NaN	NaN	NaN	NaN	NaN	NaN	NaN	NaN	NaN	NaN	NaN	NaN	NaN	NaN	NaN	NaN	NaN	NaN	NaN	NaN	NaN	NaN	NaN	NaN	NaN	NaN	NaN	NaN	NaN	NaN	NaN	NaN	NaN	NaN
158	NaN	NaN	NaN	NaN	NaN	NaN	NaN	NaN	NaN	NaN	NaN	NaN	NaN	NaN	NaN	NaN	NaN	NaN	NaN	NaN	NaN	NaN	NaN	NaN	NaN	NaN	NaN	NaN	NaN	NaN	NaN	NaN	NaN	NaN	NaN	NaN	NaN	NaN	NaN	NaN	NaN	NaN	NaN	NaN	NaN	NaN	NaN	NaN	NaN
160	NaN	NaN	NaN	NaN	NaN	NaN	NaN	NaN	NaN	NaN	NaN	NaN	NaN	NaN	NaN	NaN	NaN	NaN	NaN	NaN	NaN	NaN	NaN	NaN	NaN	NaN	NaN	NaN	NaN	NaN	NaN	NaN	NaN	NaN	NaN	NaN	NaN	NaN	NaN	NaN	NaN	NaN	NaN	NaN	NaN	NaN	NaN	NaN	NaN
162	NaN	NaN	NaN	NaN	NaN	NaN	NaN	NaN	NaN	NaN	NaN	NaN	NaN	NaN	NaN	NaN	NaN	NaN	NaN	NaN	NaN	NaN	NaN	NaN	NaN	NaN	NaN	NaN	NaN	NaN	NaN	NaN	NaN	NaN	NaN	NaN	NaN	NaN	NaN	NaN	NaN	NaN	NaN	NaN	NaN	NaN	NaN	NaN	NaN
164	NaN	NaN	NaN	NaN	NaN	NaN	NaN	NaN	NaN	NaN	NaN	NaN	NaN	NaN	NaN	NaN	NaN	NaN	NaN	NaN	NaN	NaN	NaN	NaN	NaN	NaN	NaN	NaN	NaN	NaN	NaN	NaN	NaN	NaN	NaN	NaN	NaN	NaN	NaN	NaN	NaN	NaN	NaN	NaN	NaN	NaN	NaN	NaN	NaN
166	NaN	NaN	NaN	NaN	NaN	NaN	NaN	NaN	NaN	NaN	NaN	NaN	NaN	NaN	NaN	NaN	NaN	NaN	NaN	NaN	NaN	NaN	NaN	NaN	NaN	NaN	NaN	NaN	NaN	NaN	NaN	NaN	NaN	NaN	NaN	NaN	NaN	NaN	NaN	NaN	NaN	NaN	NaN	NaN	NaN	NaN	NaN	NaN	NaN
168	NaN	NaN	NaN	NaN	NaN	NaN	NaN	NaN	NaN	NaN	NaN	NaN	NaN	NaN	NaN	NaN	NaN	NaN	NaN	NaN	NaN	NaN	NaN	NaN	NaN	NaN	NaN	NaN	NaN	NaN	NaN	NaN	NaN	NaN	NaN	NaN	NaN	NaN	NaN	NaN	NaN	NaN	NaN	NaN	NaN	NaN	NaN	NaN	NaN
170	NaN	NaN	NaN	NaN	NaN	NaN	NaN	NaN	NaN	NaN	NaN	NaN	NaN	NaN	NaN	NaN	NaN	NaN	NaN	NaN	NaN	NaN	NaN	NaN	NaN	NaN	NaN	NaN	NaN	NaN	NaN	NaN	NaN	NaN	NaN	NaN	NaN	NaN	NaN	NaN	NaN	NaN	NaN	NaN	NaN	NaN	NaN	NaN	NaN
172	NaN	NaN	NaN	NaN	NaN	NaN	NaN	NaN	NaN	NaN	NaN	NaN	NaN	NaN	NaN	NaN	NaN	NaN	NaN	NaN	NaN	NaN	NaN	NaN	NaN	NaN	NaN	NaN	NaN	NaN	NaN	NaN	NaN	NaN	NaN	NaN	NaN	NaN	NaN	NaN	NaN	NaN	NaN	NaN	NaN	NaN	NaN	NaN	NaN
174	NaN	NaN	NaN	NaN	NaN	NaN	NaN	NaN	NaN	NaN	NaN	NaN	NaN	NaN	NaN	NaN	NaN	NaN	NaN	NaN	NaN	NaN	NaN	NaN	NaN	NaN	NaN	NaN	NaN	NaN	NaN	NaN	NaN	NaN	NaN	NaN	NaN	NaN	NaN	NaN	NaN	NaN	NaN	NaN	NaN	NaN	NaN	NaN	NaN
176	NaN	NaN	NaN	NaN	NaN	NaN	NaN	NaN	NaN	NaN	NaN	NaN	NaN	NaN	NaN	NaN	NaN	NaN	NaN	NaN	NaN	NaN	NaN	NaN	NaN	NaN	NaN	NaN	NaN	NaN	NaN	NaN	NaN	NaN	NaN	NaN	NaN	NaN	NaN	NaN	NaN	NaN	NaN	NaN	NaN	NaN	NaN	NaN	NaN
178	NaN	NaN	NaN	NaN	NaN	NaN	NaN	NaN	NaN	NaN	NaN	NaN	NaN	NaN	NaN	NaN	NaN	NaN	NaN	NaN	NaN	NaN	NaN	NaN	NaN	NaN	NaN	NaN	NaN	NaN	NaN	NaN	NaN	NaN	NaN	NaN	NaN	NaN	NaN	NaN	NaN	NaN	NaN	NaN	NaN	NaN	NaN	NaN	NaN
180	NaN	NaN	NaN	NaN	NaN	NaN	NaN	NaN	NaN	NaN	NaN	NaN	NaN	NaN	NaN	NaN	NaN	NaN	NaN	NaN	NaN	NaN	NaN	NaN	NaN	NaN	NaN	NaN	NaN	NaN	NaN	NaN	NaN	NaN	NaN	NaN	NaN	NaN	NaN	NaN	NaN	NaN	NaN	NaN	NaN	NaN	NaN	NaN	NaN
182	NaN	NaN	NaN	NaN	NaN	NaN	NaN	NaN	NaN	NaN	NaN	NaN	NaN	NaN	NaN	NaN	NaN	NaN	NaN	NaN	NaN	NaN	NaN	NaN	NaN	NaN	NaN	NaN	NaN	NaN	NaN	NaN	NaN	NaN	NaN	NaN	NaN	NaN	NaN	NaN	NaN	NaN	NaN	NaN	NaN	NaN	NaN	NaN	NaN
184	NaN	NaN	NaN	NaN	NaN	NaN	NaN	NaN	NaN	NaN	NaN	NaN	NaN	NaN	NaN	NaN	NaN	NaN	NaN	NaN	NaN	NaN	NaN	NaN	NaN	NaN	NaN	NaN	NaN	NaN	NaN	NaN	NaN	NaN	NaN	NaN	NaN	NaN	NaN	NaN	NaN	NaN	NaN	NaN	NaN	NaN	NaN	NaN	NaN
186	NaN	NaN	NaN	NaN	NaN	NaN	NaN	NaN	NaN	NaN	NaN	NaN	NaN	NaN	NaN	NaN	NaN	NaN	NaN	NaN	NaN	NaN	NaN	NaN	NaN	NaN	NaN	NaN	NaN	NaN	NaN	NaN	NaN	NaN	NaN	NaN	NaN	NaN	NaN	NaN	NaN	NaN	NaN	NaN	NaN	NaN	NaN	NaN	NaN
188	NaN	NaN	NaN	NaN	NaN	NaN	NaN	NaN	NaN	NaN	NaN	NaN	NaN	NaN	NaN	NaN	NaN	NaN	NaN	NaN	NaN	NaN	NaN	NaN	NaN	NaN	NaN	NaN	NaN	NaN	NaN	NaN	NaN	NaN	NaN	NaN	NaN	NaN	NaN	NaN	NaN	NaN	NaN	NaN	NaN	NaN	NaN	NaN	NaN
190	NaN	NaN	NaN	NaN	NaN	NaN	NaN	NaN	NaN	NaN	NaN	NaN	NaN	NaN	NaN	NaN	NaN	NaN	NaN	NaN	NaN	NaN	NaN	NaN	NaN	NaN	NaN	NaN	NaN	NaN	NaN	NaN	NaN	NaN	NaN	NaN	NaN	NaN	NaN	NaN	NaN	NaN	NaN	NaN	NaN	NaN	NaN	NaN	NaN
192	NaN	NaN	NaN	NaN	NaN	NaN	NaN	NaN	NaN	NaN	NaN	NaN	NaN	NaN	NaN	NaN	NaN	NaN	NaN	NaN	NaN	NaN	NaN	NaN	NaN	NaN	NaN	NaN	NaN	NaN	NaN	NaN	NaN	NaN	NaN	NaN	NaN	NaN	NaN	NaN	NaN	NaN	NaN	NaN	NaN	NaN	NaN	NaN	NaN
194	NaN	NaN	NaN	NaN	NaN	NaN	NaN	NaN	NaN	NaN	NaN	NaN	NaN	NaN	NaN	NaN	NaN	NaN	NaN	NaN	NaN	NaN	NaN	NaN	NaN	NaN	NaN	NaN	NaN	NaN	NaN	NaN	NaN	NaN	NaN	NaN	NaN	NaN	NaN	NaN	NaN	NaN	NaN	NaN	NaN	NaN	NaN	NaN	NaN
196	NaN	NaN	NaN	NaN	NaN	NaN	NaN	NaN	NaN	NaN	NaN	NaN	NaN	NaN	NaN	NaN	NaN	NaN	NaN	NaN	NaN	NaN	NaN	NaN	NaN	NaN	NaN	NaN	NaN	NaN	NaN	NaN	NaN	NaN	NaN	NaN	NaN	NaN	NaN	NaN	NaN	NaN	NaN	NaN	NaN	NaN	NaN	NaN	NaN
198	NaN	NaN	NaN	NaN	NaN	NaN	NaN	NaN	NaN	NaN	NaN	NaN	NaN	NaN	NaN	NaN	NaN	NaN	NaN	NaN	NaN	NaN	NaN	NaN	NaN	NaN	NaN	NaN	NaN	NaN	NaN	NaN	NaN	NaN	NaN	NaN	NaN	NaN	NaN	NaN	NaN	NaN	NaN	NaN	NaN	NaN	NaN	NaN	NaN
[truncated: 92 more columns]

## Sheet: S1 Fig
Fig S1D					Fig S1F (see Fig S1F worksheet for replicates)
Time (min)	PIV velocity (µm.min-1)	Centroid ditance to cortical invagination (µm)	Centroid ditance to collapsing protrusion (µm)		Time (min)	PIV velocity (µm.min-1)	s.d.	PIV velocity (µm.min-1)	s.d.
0	NaN	NaN	NaN		0	NaN	NaN	NaN	NaN
2	NaN	NaN	NaN		2	-0.02841	0.06844	-0.07747	0.06841
4	NaN	NaN	NaN		4	-0.03848	0.06544	-0.07509	0.05062
6	NaN	NaN	NaN		6	-0.03789	0.06023	-0.08582	0.03326
8	-0.12419	37.5007	37.1172		8	0.02025	0.12085	-0.07861	0.04375
10	-0.12395	37.2574	36.724		10	0.06873	0.18298	-0.07906	0.05423
12	-0.08596	37.0034	36.6913		12	0.103	0.18584	-0.07652	0.06777
14	-0.01193	36.5901	37.2359		14	0.14743	0.16774	-0.08191	0.06238
16	0.06506	36.5207	37.5013		16	0.18075	0.15003	-0.07317	0.05869
18	0.09939	35.9563	37.5535		18	0.21003	0.12361	-0.07435	0.05338
20	0.1472	35.3451	37.5085		20	0.21926	0.11459	-0.06905	0.05116
22	0.2066	34.6139	37.4782		22	0.20358	0.10693	-0.07995	0.04246
24	0.24922	34.1185	37.4397		24	0.20576	0.10872	-0.0663	0.04768
26	0.29157	33.3609	37.9489		26	0.1956	0.11277	-0.0599	0.03982
28	0.30311	32.6818	37.7146		28	0.18501	0.10013	-0.0423	0.03762
30	0.29853	31.9625	37.5595		30	0.16059	0.09258	-0.06006	0.04768
32	0.32207	30.8967	37.5458		32	0.15765	0.09361	-0.0651	0.06157
34	0.28193	30.0794	37.4338		34	0.14784	0.09251	-0.07918	0.06394
36	0.2645	29.5466	37.2788		36	0.14119	0.09398	-0.08809	0.05486
38	0.26971	29.0855	37.6535		38	0.13409	0.09881	-0.09814	0.07196
40	0.22503	28.9251	37.397		40	0.12909	0.10181	-0.07955	0.04851
42	0.16699	28.4207	37.4382		42	0.12794	0.09596	-0.09263	0.06082
44	0.12726	28.4059	37.2369		44	0.12085	0.09824	-0.09647	0.05391
46	0.14399	28.3563	36.9576		46	0.11883	0.09368	-0.09357	0.0584
48	0.12786	28.0169	37.0375		48	0.12237	0.08541	-0.10529	0.05946
50	0.04852	28.1257	36.9923		50	0.11406	0.09309	-0.10186	0.0644
52	0.11702	27.9598	36.7049		52	0.11673	0.09992	-0.10277	0.06936
54	0.06798	27.7787	36.8076		54	0.09494	0.10715	-0.1058	0.06013
56	0.04509	27.4557	36.7555		56	0.10292	0.10141	-0.10262	0.06311
58	0.09507	27.8406	36.9522		58	0.0949	0.10589	-0.11111	0.0545
60	0.08059	27.8886	36.6387		60	0.08985	0.09872	-0.10545	0.05294
62	0.06631	27.6183	36.5968		62	0.08257	0.08792	-0.10338	0.04916
64	0.06608	27.6081	36.8657		64	0.08612	0.08506	-0.09775	0.0464
66	0.06686	27.8299	36.881		66	0.08737	0.08804	-0.09633	0.04297
68	0.11869	27.5441	36.4876		68	0.07746	0.10902	-0.10606	0.06913
70	0.11505	27.5816	36.5036		70	0.07129	0.10844	-0.10914	0.06888
72	0.13367	27.9538	36.519		72	0.076	0.09989	-0.10416	0.07322
74	0.13552	28.1148	36.5966		74	0.08488	0.09465	-0.10723	0.06365
76	0.12299	28.1281	36.4118		76	0.08114	0.09724	-0.10512	0.05087
78	0.13001	27.8311	36.0608		78	0.07599	0.11095	-0.09957	0.05141
80	0.1381	28.1717	35.7026		80	0.0665	0.10853	-0.10124	0.03884
82	0.13149	27.7717	35.4226		82	0.06419	0.12592	-0.1248	0.03842
84	0.14635	28.1435	35.1527		84	0.06411	0.13472	-0.1197	0.06072
86	0.13754	27.8888	34.6029		86	0.06525	0.14038	-0.07602	0.03767
88	0.14444	27.5239	34.1345		88	0.06974	0.13255	-0.05907	0.05146
90	0.12139	27.542	33.7067		90	0.06159	0.10187	-0.09221	0.04824
92	0.12604	27.7526	32.905		92	0.04529	0.10479	NaN	NaN
94	0.13263	27.7419	32.4909		94	0.03976	0.07458	NaN	NaN
96	0.13699	27.6469	32.2866		96	0.04892	0.0687	NaN	NaN
98	0.13769	28.1483	32.0838		98	0.04109	0.08844	NaN	NaN
100	0.11556	27.7127	31.8875		100	0.06224	0.08432	NaN	NaN
102	0.09231	27.5748	32.4474		102	0.04778	0.08595	NaN	NaN
104	0.09811	27.5839	32.1244		104	0.05447	0.05287	NaN	NaN
106	0.08326	27.8973	32.2775		106	0.0383	0.06637	NaN	NaN
108	0.06931	27.9944	32.019		108	0.02297	0.07362	NaN	NaN
110	0.03726	27.8662	32.2955		110	0.02569	0.05395	NaN	NaN
112	0.03439	28.4358	32.3195		112	0.02725	0.0726	NaN	NaN
114	-0.00767	28.6519	32.6349		114	0.01458	0.0587	NaN	NaN
116	0.00669	28.6842	32.4691		116	0.02211	0.06184	NaN	NaN
118	0.01057	29.2633	32.4882		118	0.04256	0.09023	NaN	NaN
120	0.02387	29.2796	32.5749		120	0.01581	0.07046	NaN	NaN
122	0.02556	28.9568	31.9806		122	-0.01767	0.07027	NaN	NaN
124	0.02787	29.1078	32.0253		124	-0.02551	0.04396	NaN	NaN
126	0.06065	29.7026	32.1927		126	-0.00449	0.0544	NaN	NaN
128	0.05128	29.7714	32.1103		128	0.00255	0.05052	NaN	NaN
130	0.01556	29.5877	32.4931		130	-0.00822	0.03745	NaN	NaN
132	NaN	29.3955	31.987		132	0.0023	0.05402	NaN	NaN
134	NaN	29.8607	32.1954		134	NaN	NaN	NaN	NaN
136	NaN	29.7446	32.1568		136	NaN	NaN	NaN	NaN
138	NaN	30.0505	32.5342		138	NaN	NaN	NaN	NaN
140	NaN	29.7114	32.1916		140	NaN	NaN	NaN	NaN
					142	NaN	NaN	NaN	NaN
					144	NaN	NaN	NaN	NaN
					146	NaN	NaN	NaN	NaN
					148	NaN	NaN	NaN	NaN
					150	NaN	NaN	NaN	NaN
					152	NaN	NaN	NaN	NaN
					154	NaN	NaN	NaN	NaN
					156	NaN	NaN	NaN	NaN
					158	NaN	NaN	NaN	NaN
					160	NaN	NaN	NaN	NaN
					162	NaN	NaN	NaN	NaN
					164	NaN	NaN	NaN	NaN
					166	NaN	NaN	NaN	NaN
					168	NaN	NaN	NaN	NaN
					170	NaN	NaN	NaN	NaN
					172	NaN	NaN	NaN	NaN
					174	NaN	NaN	NaN	NaN
					176	NaN	NaN	NaN	NaN
					178	NaN	NaN	NaN	NaN
					180	NaN	NaN	NaN	NaN
					182	NaN	NaN	NaN	NaN
					184	NaN	NaN	NaN	NaN
					186	NaN	NaN	NaN	NaN
					188	NaN	NaN	NaN	NaN
					190	NaN	NaN	NaN	NaN
					192	NaN	NaN	NaN	NaN
					194	NaN	NaN	NaN	NaN
					196	NaN	NaN	NaN	NaN
					198	NaN	NaN	NaN	NaN

## Sheet: S1F Fig
	S1F Fig (replicates)												S1F Fig (replicates)
Time (min)	PIV velocity (µm.min-1), metaphase II oocytes											Time (min)	PIV velocity (µm.min-1), anaphase II oocytes
0	NaN	NaN	NaN	NaN	NaN	NaN	NaN	NaN	NaN	NaN	NaN	0	NaN	NaN	NaN	NaN	NaN	0.065896	NaN	NaN	0.027799	NaN	NaN	NaN	NaN	NaN	NaN	NaN	NaN	NaN	NaN	NaN	NaN	NaN	NaN	NaN	NaN	NaN	NaN	NaN	NaN	NaN	NaN	NaN
2	NaN	NaN	NaN	NaN	NaN	NaN	NaN	NaN	NaN	NaN	NaN	2	NaN	NaN	NaN	NaN	NaN	0.0727363	NaN	NaN	0.0209509	NaN	NaN	NaN	NaN	NaN	NaN	NaN	NaN	NaN	-0.0736426	NaN	NaN	NaN	NaN	NaN	NaN	NaN	NaN	NaN	NaN	NaN	NaN	NaN
4	NaN	NaN	NaN	NaN	NaN	NaN	NaN	NaN	NaN	NaN	NaN	4	NaN	NaN	NaN	NaN	NaN	0.0751476	NaN	NaN	0.0363141	NaN	NaN	NaN	NaN	NaN	NaN	NaN	-0.00964716	NaN	-0.0736784	NaN	NaN	NaN	NaN	NaN	NaN	NaN	NaN	NaN	NaN	NaN	NaN	NaN
6	NaN	NaN	NaN	NaN	NaN	NaN	NaN	NaN	NaN	NaN	NaN	6	NaN	NaN	NaN	NaN	NaN	0.0953812	NaN	NaN	0.0465582	0.018077	NaN	NaN	NaN	NaN	NaN	NaN	-0.00688867	NaN	-0.0792204	NaN	NaN	NaN	NaN	NaN	NaN	NaN	NaN	NaN	NaN	NaN	NaN	NaN
8	0.017009	-0.088683	-0.127653	-0.0786608	-0.05228	-0.143414	-0.124484	-0.0642798	-0.0933811	-0.0531971	-0.0394524	8	NaN	NaN	NaN	NaN	NaN	0.0859446	NaN	NaN	0.0506661	0.0205729	-0.0118735	0.0146368	NaN	NaN	NaN	NaN	-0.00487408	NaN	-0.069444	NaN	-0.0974944	NaN	NaN	NaN	NaN	NaN	NaN	NaN	NaN	0.086146	NaN	NaN
10	0.0106823	-0.104638	-0.147169	-0.0741227	-0.0652735	-0.129546	-0.138989	-0.0613295	-0.10255	-0.051551	-0.0372972	10	NaN	0.0370141	NaN	NaN	NaN	0.0924389	0.00888102	NaN	0.0372498	0.0174359	0.0053911	0.0405208	NaN	NaN	NaN	NaN	0.00502251	0.057958	-0.0501349	-0.103078	-0.0850759	NaN	NaN	0.285556	NaN	NaN	NaN	0.0955667	NaN	0.138352	0.37327	NaN
12	0.00914363	-0.133539	-0.155202	-0.0606588	-0.0593755	-0.13353	-0.134004	-0.0633066	-0.118103	-0.0686325	-0.0320754	12	NaN	0.0991323	NaN	NaN	0.195163	0.108499	0.0118224	NaN	0.0351383	0.02243	0.00969081	0.0723426	NaN	NaN	NaN	NaN	0.0873081	0.0602579	-0.0342115	-0.097486	-0.0266936	NaN	NaN	0.34363	NaN	NaN	0.247436	0.158655	0.16664	0.166302	0.418677	0.037792
14	0.000938177	-0.108251	-0.151058	-0.0391939	-0.0645261	-0.150651	-0.140061	-0.067866	-0.11127	-0.042975	-0.0414118	14	NaN	0.149041	NaN	NaN	0.195163	0.080268	0.0289308	0.198527	0.0568442	0.018722	0.013788	0.102035	NaN	NaN	NaN	NaN	0.109833	0.159776	0.0120156	-0.0466261	0.0393185	NaN	0.264299	0.403019	0.05076	0.0730869	0.253813	0.207089	0.187072	0.197866	0.479122	0.0718293
16	-0.00795628	-0.135543	-0.155347	-0.0675945	-0.0659517	-0.140277	-0.12861	-0.0812727	-0.117119	-0.0431837	-0.0414623	16	0.109581	0.187279	0.16594	0.0933459	0.226827	0.0995397	0.0426988	0.219817	0.079928	0.0333119	0.00790865	0.117384	0.107765	NaN	0.0285701	NaN	0.11849	0.162998	0.0440522	0.00658488	0.142497	0.0464381	0.272565	0.447231	0.105953	0.0955362	0.273608	0.249854	0.203396	0.1978	0.489396	0.112956
18	0.0181572	-0.130881	-0.15376	-0.0265659	-0.0691951	-0.126379	-0.13559	-0.0654717	-0.105303	-0.031699	-0.0252265	18	0.126157	0.224522	0.170165	0.127804	0.308618	0.105197	0.0698806	0.231514	0.0838098	0.0439376	0.0341245	0.164864	0.119989	0.0543483	0.0548499	0.100928	0.139162	0.175347	0.0739294	0.165378	0.183026	0.135761	0.281449	0.48845	0.152784	0.106979	0.2549	0.300222	0.211458	0.191325	0.441287	0.183679
20	0.0086317	-0.131881	-0.132729	-0.0465963	-0.0623635	-0.139344	-0.0863736	-0.0845922	-0.101612	-0.0498823	-0.0194597	20	0.130411	0.247664	0.170472	0.166539	0.317908	0.120594	0.0788461	0.228547	0.0984081	0.0533665	0.0355774	0.195582	0.144584	0.054807	0.125671	0.13859	0.152176	0.192819	0.144622	0.191398	0.227404	0.188309	0.225398	0.498066	0.266129	0.120797	0.245467	0.304725	0.196722	0.168339	0.383033	0.238706
22	0.00233714	-0.125082	-0.130978	-0.0643889	-0.0512511	-0.0987986	-0.0771129	-0.0778836	-0.106412	-0.0439663	-0.0191455	22	0.134201	0.259838	0.169756	0.180245	0.323968	0.123282	0.0827725	0.22925	0.0906532	0.0605881	0.0703125	0.19495	0.158423	0.054306	0.170768	0.161973	0.151541	0.193789	0.195415	0.200449	0.284334	0.258634	0.18578	0.49232	0.315608	0.112595	0.2406	0.314658	0.200966	0.162892	0.31382	0.293033
24	-0.00247369	-0.115775	-0.0940383	-0.0860971	-0.0476571	-0.111955	-0.0761687	-0.064556	-0.0940151	-0.0494477	-0.0158241	24	0.122066	0.259054	0.178148	0.20764	0.298905	0.093571	0.0966974	0.223952	0.0966597	0.0602755	0.068566	0.210106	0.150372	0.0698108	0.178056	0.17531	0.126075	0.17551	0.214143	0.213123	0.324657	0.306158	0.145112	0.491671	0.299114	0.121542	0.253932	0.309164	0.192959	0.172408	0.273305	0.307028
26	-0.02564	-0.102328	-0.0954102	-0.0825398	-0.0372737	-0.148172	-0.0546793	-0.0765198	-0.0827714	-0.0268756	-0.0115841	26	0.112986	0.247864	0.15862	0.204006	0.268431	0.0997503	0.104827	0.234279	0.111855	0.0500959	0.0831888	0.165573	0.126999	0.0672602	0.188622	0.182496	0.112827	0.169678	0.247676	0.217055	0.342727	0.310457	0.122231	0.460899	0.287233	0.130505	0.263303	0.296117	0.195632	0.167854	0.195225	0.322604
28	-0.0392124	-0.114228	-0.0932226	-0.0830954	-0.0362736	-0.182139	-0.0814447	-0.0883955	-0.0827073	-0.0345933	-0.0187336	28	0.112171	0.224546	0.15366	0.197016	0.278943	0.0842716	0.102211	0.228479	0.0806608	0.0646594	0.0521236	0.160466	0.111909	0.0802973	0.203804	0.186293	0.0999423	0.148521	0.252577	0.192119	0.285306	0.319371	0.090944	0.378833	0.280293	0.125561	0.280513	0.275177	0.193717	0.154714	0.120846	0.333323
30	-0.0386254	-0.111676	-0.104383	-0.087104	-0.0365532	-0.187403	-0.0738767	-0.0926014	-0.077223	-0.041493	-0.0291572	30	0.0988714	0.209272	0.147721	0.2247	0.278943	0.0392729	0.105271	0.21454	0.0858553	0.0452892	0.075889	0.178097	0.102791	0.0959315	0.209069	0.195906	0.0985909	0.131788	0.255302	0.196401	0.246729	0.315333	0.0725182	0.323162	0.23038	0.14272	0.277647	0.256541	0.19192	0.152156	0.109505	0.358534
32	-0.057244	-0.127129	-0.109929	-0.0914057	-0.043197	-0.193304	-0.0786123	-0.0899365	-0.0653293	-0.0380638	-0.0210311	32	0.100139	0.19551	0.140065	0.227065	0.260274	0.0587285	0.102427	0.189307	0.101177	0.0679542	0.081436	0.136249	0.0903577	0.106394	0.203615	0.209664	0.0964863	0.113635	0.279563	0.190425	0.227471	0.287161	0.0675007	0.258951	0.243512	0.143803	0.320702	0.261944	0.193512	0.146989	0.0695711	0.364349
34	-0.0269732	-0.105474	-0.116147	-0.0966827	-0.0593704	-0.189746	-0.0724722	-0.0946908	-0.0555064	-0.0505741	-0.0260796	34	0.0883844	0.184272	0.13869	0.222941	0.208206	0.049415	0.101104	0.174432	0.11062	0.0539842	0.0920013	0.130413	0.0999845	0.107923	0.199876	0.216895	0.0862281	0.114069	0.288833	0.180157	0.169303	0.243696	0.0466819	0.172037	0.170815	0.15308	0.329014	0.238161	0.189199	0.150332	0.0453661	0.387176
36	-0.0421069	-0.119761	-0.116267	-0.0976404	-0.0617793	-0.19623	-0.0890331	-0.102278	-0.0679174	-0.0672636	-0.0239744	36	0.0864736	0.16467	0.14093	0.199805	0.194553	0.050922	0.106967	0.157436	0.0993132	0.0628215	0.0838366	0.123029	0.106393	0.117516	0.219565	0.197756	0.0820306	0.0910833	0.306434	0.163043	0.137447	0.22012	0.0409212	0.0994228	0.115837	0.162105	0.330985	0.213102	0.208334	0.151258	0.000714225	0.388603
38	-0.0348987	-0.10938	-0.118057	-0.111051	-0.0611612	-0.198239	-0.104302	-0.103035	-0.0728056	-0.0905295	-0.0166179	38	0.0946561	0.152212	0.139509	0.191547	0.169446	0.0347735	0.107746	0.146843	0.0964463	0.0750542	0.0866636	0.114246	0.0971658	0.137932	0.222462	0.191574	0.0646364	0.0891404	0.318893	0.190346	0.111647	0.197736	0.0219874	0.0495523	0.0695493	0.147115	0.332004	0.174862	0.215471	0.157055	-0.00895783	0.398544
40	-0.0296902	-0.0982825	-0.115672	-0.106627	-0.0753379	-0.215295	-0.0992754	-0.111577	-0.0852249	-0.0829693	-0.0232004	40	0.0964918	0.141514	0.137376	0.211285	0.152388	0.058716	0.109143	0.150363	0.104803	0.0734456	0.0829137	0.100605	0.0816788	0.149017	0.226968	0.196584	0.0641444	0.0766286	0.308835	0.195665	0.088322	0.167635	0.0143936	0.0261904	0.0494136	0.16158	0.328346	0.160179	0.221695	0.143696	-0.0164388	0.358758
42	-0.0283191	-0.112248	-0.122666	-0.10421	-0.0869107	-0.206447	-0.139103	-0.128672	-0.0703193	-0.0835627	-0.0127493	42	0.100289	0.14206	0.136823	0.20442	0.144534	0.0954934	0.11894	0.142255	0.101679	0.116983	0.0954041	0.100797	0.0853777	0.178594	0.236573	0.203083	0.0600905	0.061933	0.296162	0.196361	0.0897164	0.157039	0.0299733	0.0152969	0.0240697	0.165152	0.295763	0.130923	0.260318	0.140049	-0.0289173	0.364572
44	-0.0217166	-0.0847801	-0.145664	-0.131475	-0.101596	-0.199889	-0.151313	-0.155064	-0.0864549	-0.0798959	-0.0104069	44	0.112845	0.13026	0.136619	0.196882	0.137402	0.112785	0.124216	0.141308	0.0765893	0.150704	0.0665613	0.0933151	0.0800586	0.175727	0.234048	0.192865	0.057153	0.0584181	0.253568	0.195996	0.0795468	0.124627	0.0250051	-0.00508296	-0.00130824	0.15422	0.251155	0.0764953	0.291468	0.144499	-0.0254215	0.38336
46	-0.00289867	-0.0692923	-0.153313	-0.125723	-0.0873421	-0.192625	-0.116638	-0.163229	-0.0810453	-0.0979119	-0.0141521	46	0.117338	0.142565	0.134616	0.198504	0.122493	0.0851521	0.136254	0.143608	0.0884496	0.158722	0.0855189	0.119089	0.0889133	0.196231	0.214709	0.188793	0.0490429	0.0645043	0.262824	0.169656	0.0772058	0.102281	0.0160885	-0.00830973	-0.0346635	0.153806	0.218428	0.0572456	0.304038	0.150504	-0.0267198	0.320739
48	-0.00754611	-0.0826208	-0.14033	-0.141079	-0.0951609	-0.205843	-0.151628	-0.154547	-0.0801802	-0.104013	-0.0195368	48	0.116721	0.142764	0.135056	0.187081	0.114171	0.139938	0.141131	0.142488	0.104718	0.173905	0.0377634	0.107699	0.0910991	0.177098	0.203596	0.191637	0.0428411	0.0744707	0.244047	0.132553	0.0779206	0.0902403	0.0206442	0.00657702	-0.0457783	0.151176	0.187122	-0.00132257	0.371668	0.141104	-0.0144376	0.278726
50	-0.00975758	-0.0807526	-0.161853	-0.129739	-0.100279	-0.207944	-0.134806	-0.156782	-0.0965481	-0.0992161	-0.0333544	50	0.12196	0.136373	0.143748	0.185945	0.102631	0.11738	0.153722	0.147486	0.105041	0.170912	0.042307	0.0770131	0.10364	0.178528	0.211068	0.176417	0.047368	0.0672495	0.225136	0.100548	0.0907105	0.0734918	0.0161751	-0.00615277	-0.033743	0.156359	0.16185	0.00123705	0.412852	0.145983	-0.0182173	0.229662
52	-0.0234683	-0.0840956	-0.15227	-0.123197	-0.110534	-0.218032	-0.143998	-0.162112	-0.107642	-0.107816	-0.0242957	52	0.129172	0.143697	0.149487	0.166745	0.10214	0.110268	0.165941	0.144565	0.107908	0.202112	0.055724	0.0909742	0.122676	0.172142	0.210094	0.172353	0.0481807	0.0607548	0.180547	0.0870977	0.0873063	0.0673351	0.0193705	-0.0329607	-0.00881478	0.146451	0.140611	-0.0160774	0.43768	0.153932	-0.0072675	0.10517
54	-0.0342591	-0.0945982	-0.134107	-0.126388	-0.0897669	-0.221506	-0.128589	-0.160812	-0.105365	-0.106061	-0.0202327	54	0.134398	0.143232	0.15304	0.160605	0.073093	0.108426	0.169412	0.133121	0.118262	0.20656	0.0444159	0.0864443	0.128124	0.169624	0.19501	0.180046	0.0612082	0.069139	0.148036	0.0450397	0.082268	0.0606294	0.0113014	-0.034597	0.00130973	0.141195	0.123741	-0.049743	0.427867	0.15217	-0.00114728	0.0924933
56	-0.0456242	-0.083863	-0.133209	-0.116279	-0.109039	-0.202711	-0.14434	-0.154079	-0.103041	-0.105373	-0.0179369	56	0.132943	0.151563	0.161181	0.153301	0.0698112	0.0918003	0.183742	0.106131	0.0970751	0.197142	0.0553368	0.0591981	0.116698	0.177671	0.197001	0.153737	0.0528836	0.0589911	0.12011	0.0353125	0.0681595	0.0609612	0.0454281	-0.03059	0.00140012	0.114575	0.102387	-0.0274577	0.421288	0.142762	-0.00300319	0.0629238
58	-0.0598301	-0.088419	-0.151812	-0.103488	-0.113797	-0.188436	-0.153298	-0.153997	-0.10188	-0.0935044	-0.0209607	58	0.143464	0.159304	0.161178	0.144702	0.0549835	0.0815451	0.20647	0.079196	0.0932199	0.228593	0.0662282	-0.00505946	0.161743	0.154864	0.198329	0.140653	0.0677368	0.0672965	0.0990335	0.0338148	0.0614536	0.0608335	0.0694339	-0.0192512	0.00930528	0.108401	0.0863424	-0.066714	0.414749	0.152016	0.0047248	0.0555419
60	-0.0403245	-0.0703182	-0.151886	-0.107182	-0.11313	-0.208191	-0.14416	-0.168265	-0.100489	-0.104766	-0.0367997	60	0.148225	0.160958	0.1716	0.154923	0.0249159	0.0920882	0.214087	0.0491354	0.0687729	0.200927	0.0640695	-0.027202	0.160482	0.172259	0.175369	0.141964	0.081707	0.0821737	0.0780628	0.0374086	0.0630863	0.0710081	0.041249	-0.0223899	0.0247942	0.0734415	0.0817616	-0.0579904	0.363759	0.148697	-0.0142056	0.0348114
62	-0.0404418	-0.0664623	-0.146927	-0.0647911	-0.133472	-0.219399	-0.132094	-0.146987	-0.088552	-0.12332	-0.0405444	62	0.150544	0.178189	0.19602	0.161048	0.00321893	0.0763604	0.223383	0.0203179	0.0792913	0.177464	0.0654698	-0.0448718	0.139394	0.208512	0.160895	0.156226	0.0905959	0.0929496	0.0707094	0.026321	0.0393641	0.0626904	0.0778833	-0.012427	0.0338726	0.0708985	0.0877009	-0.0250382	0.23432	0.176789	-0.0120087	0.0115494
64	-0.0641387	-0.0820686	-0.133113	-0.0877853	-0.143232	-0.227192	-0.135903	-0.14728	-0.0921099	-0.117782	-0.0412038	64	0.158043	0.176723	0.199814	0.163246	-0.0450765	0.071979	0.235477	0.0153739	0.0583596	0.14023	0.107319	-0.0979364	0.0783297	0.165996	0.102477	0.162823	0.0945963	0.0851027	0.0519705	0.0248155	0.0431331	0.0691428	0.109615	0.000243684	0.0199158	0.0674051	0.096419	-0.021569	0.136682	0.184551	-0.0108864	0.0103101
66	-0.0804516	-0.0871046	-0.129381	-0.0891011	-0.125951	-0.219191	-0.111644	-0.161808	-0.0912591	-0.133365	-0.0330487	66	0.166472	0.203531	0.191596	0.194528	-0.081122	0.0668626	0.245408	0.00660737	0.0330416	0.113154	0.0990607	-0.111781	0.0808854	0.177966	0.0704636	0.189546	0.108545	0.0925221	0.0445958	0.0365037	0.0424202	0.066436	0.129639	-0.00852392	0.0266631	0.0767824	0.10445	-0.0208247	0.0694671	0.205683	-0.00932302	0.0216712
68	-0.072291	-0.0880716	-0.133507	-0.0667763	-0.130471	-0.207606	-0.129066	-0.16056	-0.084273	-0.139498	-0.0287175	68	0.171633	0.228394	0.193021	0.209445	-0.0754028	0.0459725	0.237926	0.0059335	0.0081885	0.112265	0.0992598	-0.122215	0.107839	0.205839	0.0481086	0.21742	0.10801	0.0968032	0.0477568	0.0313362	0.0393259	0.07826	0.149055	0.0121027	0.0390482	0.0805597	0.103143	-0.00812836	0.0379509	0.204084	-0.0235609	0.0242086
70	-0.0492819	-0.0893303	-0.124657	-0.0770201	-0.132686	-0.219182	-0.0893271	-0.163918	-0.0774992	-0.148351	-0.0299819	70	0.171102	0.222367	0.212685	0.223803	-0.0616611	0.0482678	0.201998	0.0172509	0.0219999	0.0847823	0.0605769	-0.0820962	0.0813413	0.177226	0.0505321	0.206432	0.0966995	0.115015	0.0531972	0.0329554	0.0254325	0.0588416	0.145837	0.0293093	0.0278279	0.0858298	0.106321	-0.00285386	0.00217239	0.204809	-0.0196924	0.0326184
72	-0.0468872	-0.0994674	-0.130037	-0.103189	-0.135825	-0.20706	-0.106594	-0.164579	-0.080738	-0.156095	-0.0339413	72	0.168821	0.234395	0.191106	0.27416	-0.0937858	0.0403543	0.167336	0.0376501	0.00556388	0.0812363	0.0567766	-0.0862184	0.0381863	0.196134	0.0465333	0.247495	0.0837736	0.108427	0.0578747	0.0323657	0.0376985	0.0746627	0.15974	0.0268149	0.0178509	0.0678848	0.0988794	0.00889094	-0.0172667	0.237957	-0.00689634	0.0430835
74	-0.0572833	-0.112753	-0.131508	-0.0827977	-0.158594	-0.225641	-0.116135	-0.168023	-0.0750102	-0.140854	-0.0478538	74	0.146708	0.2633	0.168076	0.296021	-0.0958435	0.0281274	0.0926913	0.038774	0.0308464	0.0804621	0.0565631	-0.0985556	0.0144139	0.226639	0.0336022	0.289174	0.0704077	0.103905	0.0356484	0.0261257	0.0321935	0.0502931	0.143974	0.0205638	0.000948715	0.0693509	0.101192	0.0125976	-0.0394437	0.242025	0.00075679	0.0503209
76	-0.0547863	-0.126668	-0.142235	-0.106303	-0.160559	-0.226766	-0.116539	-0.184628	-0.0749149	-0.139246	-0.0410056	76	0.130746	0.294416	0.148482	0.304912	-0.0955513	0.0365594	0.0492049	0.0397835	0.00302135	0.0232744	0.0332789	-0.0483776	0.00774474	0.242997	0.024253	0.329606	0.0643068	0.0885405	0.0295101	0.0326966	0.0300126	0.0346704	0.166359	0.0299982	0.0409164	0.0666012	0.107533	0.0167989	-0.03269	0.245087	0.000430808	0.0208229
78	-0.0821911	-0.132799	-0.138352	-0.0807807	-0.147671	-0.211246	-0.130335	-0.17595	-0.0813671	-0.144321	-0.0299932	78	0.0893384	0.335166	0.0784804	0.341373	-0.0790952	0.0282202	0.00901777	0.0387243	-0.00120624	0.0335648	0.0146687	-0.088399	0.00163567	0.238374	0.0309632	0.320489	NaN	0.0691006	0.0331594	0.00730885	0.0200454	0.0380092	0.205148	0.0393043	0.033748	0.070801	0.0950328	0.0213697	-0.022089	0.242715	0.0285989	0.0332093
80	NaN	NaN	NaN	NaN	NaN	NaN	NaN	NaN	-0.0902629	-0.153151	-0.0354103	80	0.0531386	0.382407	0.0599863	0.343435	-0.0495295	0.0226536	-0.0172605	0.0364807	-0.00248765	0.0730172	-0.0169909	-0.00839297	0.0285631	0.19823	0.0262297	0.320071	NaN	0.0776353	NaN	0.00827378	0.0178328	0.0335787	0.172241	0.0399551	0.0464062	0.0539006	0.0944453	0.0184049	-0.00909039	NaN	0.0243514	0.0183225
82	NaN	NaN	NaN	NaN	NaN	NaN	NaN	NaN	-0.075425	-0.158833	-0.0283285	82	0.0321035	0.412124	0.0417935	0.332469	-0.0381872	0.00985008	-0.0205475	0.0457578	0.00395109	0.0655403	-0.00876388	-0.0262171	0.020242	0.177449	0.0375455	0.338757	NaN	0.0490669	NaN	0.011337	0.0201319	0.0229795	0.196563	NaN	0.0447722	0.0502233	0.098841	NaN	-0.00468189	NaN	NaN	0.0159238
84	NaN	NaN	NaN	NaN	NaN	NaN	NaN	NaN	-0.0718632	-0.114129	-0.0329226	84	0.0154906	0.407347	0.0390711	0.321073	-0.0441385	0.0075482	-0.0340192	0.0676508	-0.00212421	0.0889103	-0.00705326	-0.0542739	0.0128906	0.159297	0.0589443	0.329582	NaN	NaN	NaN	0.0236498	0.00819651	0.0196906	0.179652	NaN	0.0738322	0.0427486	NaN	NaN	NaN	NaN	NaN	NaN
86	NaN	NaN	NaN	NaN	NaN	NaN	NaN	NaN	NaN	NaN	NaN	86	-0.000778297	0.38279	0.0384567	0.298375	-0.0456203	0.0163093	-0.0416168	0.0606808	0.00330173	0.0751436	0.0269754	-0.0827515	0.00951372	0.180318	0.0515951	0.325631	NaN	NaN	NaN	0.0231553	NaN	0.0195079	NaN	NaN	NaN	NaN	NaN	NaN	NaN	NaN	NaN	NaN
88	NaN	NaN	NaN	NaN	NaN	NaN	NaN	NaN	NaN	NaN	NaN	88	-0.0153658	0.382595	0.0143583	0.261194	-0.0376374	-0.0183066	-0.0450975	0.0478098	0.00621863	0.0648677	0.0358434	-0.044408	0.0196995	0.201028	0.0480222	0.301147	NaN	NaN	NaN	NaN	NaN	0.0241261	NaN	NaN	NaN	NaN	NaN	NaN	NaN	NaN	NaN	NaN
90	NaN	NaN	NaN	NaN	NaN	NaN	NaN	NaN	NaN	NaN	NaN	90	-0.0151864	0.337957	0.0145644	0.214641	-0.0195348	NaN	-0.0340319	0.0522224	NaN	0.070478	0.0432287	-0.0475617	0.0346611	0.161706	0.0425975	0.281194	NaN	NaN	NaN	NaN	NaN	0.0355379	NaN	NaN	NaN	NaN	NaN	NaN	NaN	NaN	NaN	NaN
92	NaN	NaN	NaN	NaN	NaN	NaN	NaN	NaN	NaN	NaN	NaN	92	-0.0252336	0.287409	0.0125653	0.169034	-0.0375016	NaN	-0.0252665	0.0475456	NaN	0.0541058	0.0259672	-0.0623073	0.0495072	0.11802	0.0176271	0.274454	NaN	NaN	NaN	NaN	NaN	0.0453411	NaN	NaN	NaN	NaN	NaN	NaN	NaN	NaN	NaN	NaN
94	NaN	NaN	NaN	NaN	NaN	NaN	NaN	NaN	NaN	NaN	NaN	94	-0.0230422	0.249097	0.00707042	0.160705	-0.0314053	NaN	-0.0186931	0.0600783	NaN	0.0668228	0.080996	-0.0612875	0.0683204	0.111925	0.0227785	0.251609	NaN	NaN	NaN	NaN	NaN	NaN	NaN	NaN	NaN	NaN	NaN	NaN	NaN	NaN	NaN	NaN
96	NaN	NaN	NaN	NaN	NaN	NaN	NaN	NaN	NaN	NaN	NaN	96	-0.00275445	0.158163	0.0217159	0.178639	-0.0188048	NaN	-0.0183318	0.0617794	NaN	0.038494	0.109988	-0.102977	0.0703843	0.0810743	0.0254637	0.232908	NaN	NaN	NaN	NaN	NaN	NaN	NaN	NaN	NaN	NaN	NaN	NaN	NaN	NaN	NaN	NaN
98	NaN	NaN	NaN	NaN	NaN	NaN	NaN	NaN	NaN	NaN	NaN	98	0.00931747	0.0967996	0.0256342	0.151339	-0.0332304	NaN	-0.0128652	0.0744311	NaN	0.0378708	0.127031	-0.0206371	0.0709826	0.0753411	0.0255183	0.215588	NaN	NaN	NaN	NaN	NaN	NaN	NaN	NaN	NaN	NaN	NaN	NaN	NaN	NaN	NaN	NaN
100	NaN	NaN	NaN	NaN	NaN	NaN	NaN	NaN	NaN	NaN	NaN	100	0.00673434	0.0502622	0.039195	0.138494	-0.0158692	NaN	-0.0099944	0.0797477	NaN	0.0405744	0.147421	-0.0657308	0.054553	0.0936119	0.0323595	0.148256	NaN	NaN	NaN	NaN	NaN	NaN	NaN	NaN	NaN	NaN	NaN	NaN	NaN	NaN	NaN	NaN
102	NaN	NaN	NaN	NaN	NaN	NaN	NaN	NaN	NaN	NaN	NaN	102	0.0230241	0.0248431	0.0297084	0.115365	0.0116823	NaN	0.000394625	0.0657931	NaN	0.019442	0.136659	-0.0329007	0.0370887	0.109411	0.0470404	0.160011	NaN	NaN	NaN	NaN	NaN	NaN	NaN	NaN	NaN	NaN	NaN	NaN	NaN	NaN	NaN	NaN
104	NaN	NaN	NaN	NaN	NaN	NaN	NaN	NaN	NaN	NaN	NaN	104	0.0339858	0.0157967	0.0185412	0.0955384	-0.030118	NaN	-0.00354773	0.0432531	NaN	0.0145822	0.143013	0.00201173	0.0141459	0.12344	0.0375209	0.152559	NaN	NaN	NaN	NaN	NaN	NaN	NaN	NaN	NaN	NaN	NaN	NaN	NaN	NaN	NaN	NaN
106	NaN	NaN	NaN	NaN	NaN	NaN	NaN	NaN	NaN	NaN	NaN	106	0.0442916	0.0086276	0.0267788	0.0780704	-0.00512401	NaN	-0.000231362	0.0233613	NaN	0.0278076	0.139037	0.0154808	0.00146327	0.123843	0.0278472	0.126851	NaN	NaN	NaN	NaN	NaN	NaN	NaN	NaN	NaN	NaN	NaN	NaN	NaN	NaN	NaN	NaN
108	NaN	NaN	NaN	NaN	NaN	NaN	NaN	NaN	NaN	NaN	NaN	108	0.0335418	0.000770924	0.0209186	0.0385115	-0.0212929	NaN	-0.000945949	0.0300553	NaN	0.0584325	0.149911	-0.0546739	-0.0150216	0.130651	0.027908	0.0967546	NaN	NaN	NaN	NaN	NaN	NaN	NaN	NaN	NaN	NaN	NaN	NaN	NaN	NaN	NaN	NaN
110	NaN	NaN	NaN	NaN	NaN	NaN	NaN	NaN	NaN	NaN	NaN	110	0.0466627	0.00594248	0.0104475	0.0193027	-0.0123876	NaN	-0.00100061	0.0334706	NaN	0.0508752	0.156477	-0.037808	-0.00953927	0.136118	0.0226654	0.0380336	NaN	NaN	NaN	NaN	NaN	NaN	NaN	NaN	NaN	NaN	NaN	NaN	NaN	NaN	NaN	NaN
112	NaN	NaN	NaN	NaN	NaN	NaN	NaN	NaN	NaN	NaN	NaN	112	0.0482902	0.0117822	0.00702112	0.0023602	0.0184994	NaN	-0.0243899	0.0396521	NaN	0.0725365	0.174544	0.0390069	-0.0359705	0.0951083	0.0216518	0.00104453	NaN	NaN	NaN	NaN	NaN	NaN	NaN	NaN	NaN	NaN	NaN	NaN	NaN	NaN	NaN	NaN
114	NaN	NaN	NaN	NaN	NaN	NaN	NaN	NaN	NaN	NaN	NaN	114	0.0438491	-0.0066594	-0.00427004	-0.0236053	-0.0163163	NaN	-0.0140447	0.00906049	NaN	0.0899009	0.154001	0.0360254	-0.0441335	0.0630695	-0.00131666	-0.00643188	NaN	NaN	NaN	NaN	NaN	NaN	NaN	NaN	NaN	NaN	NaN	NaN	NaN	NaN	NaN	NaN
116	NaN	NaN	NaN	NaN	NaN	NaN	NaN	NaN	NaN	NaN	NaN	116	0.047616	-0.00784125	-0.00851371	-0.0456554	-0.033995	NaN	-0.0146779	0.00433563	NaN	NaN	0.117681	0.0254644	-0.0366192	0.0647359	-0.000351	-0.0237345	NaN	NaN	NaN	NaN	NaN	NaN	NaN	NaN	NaN	NaN	NaN	NaN	NaN	NaN	NaN	NaN
118	NaN	NaN	NaN	NaN	NaN	NaN	NaN	NaN	NaN	NaN	NaN	118	0.0424113	0.00476208	-0.016315	-0.0734581	-0.019131	NaN	-0.0168588	0.0176958	NaN	NaN	NaN	NaN	-0.00187169	0.0588771	-0.00638057	-0.0363051	NaN	NaN	NaN	NaN	NaN	NaN	NaN	NaN	NaN	NaN	NaN	NaN	NaN	NaN	NaN	NaN
120	NaN	NaN	NaN	NaN	NaN	NaN	NaN	NaN	NaN	NaN	NaN	120	0.0428789	NaN	-0.0203683	-0.0751757	-0.0478502	NaN	NaN	0.021753	NaN	NaN	NaN	NaN	0.013115	0.0600595	-0.011915	-0.0667351	NaN	NaN	NaN	NaN	NaN	NaN	NaN	NaN	NaN	NaN	NaN	NaN	NaN	NaN	NaN	NaN
122	NaN	NaN	NaN	NaN	NaN	NaN	NaN	NaN	NaN	NaN	NaN	122	0.0448554	NaN	-0.00467984	-0.0905364	NaN	NaN	NaN	-0.0180504	NaN	NaN	NaN	NaN	0.0256296	0.0625438	-0.0148936	-0.0858075	NaN	NaN	NaN	NaN	NaN	NaN	NaN	NaN	NaN	NaN	NaN	NaN	NaN	NaN	NaN	NaN
124	NaN	NaN	NaN	NaN	NaN	NaN	NaN	NaN	NaN	NaN	NaN	124	0.0381587	NaN	-0.0127818	-0.102259	NaN	NaN	NaN	NaN	NaN	NaN	NaN	NaN	0.00807048	0.0369856	-0.000151273	-0.0880186	NaN	NaN	NaN	NaN	NaN	NaN	NaN	NaN	NaN	NaN	NaN	NaN	NaN	NaN	NaN	NaN
126	NaN	NaN	NaN	NaN	NaN	NaN	NaN	NaN	NaN	NaN	NaN	126	NaN	NaN	NaN	NaN	NaN	NaN	NaN	NaN	NaN	NaN	NaN	NaN	NaN	0.00999737	NaN	-0.0916879	NaN	NaN	NaN	NaN	NaN	NaN	NaN	NaN	NaN	NaN	NaN	NaN	NaN	NaN	NaN	NaN
128	NaN	NaN	NaN	NaN	NaN	NaN	NaN	NaN	NaN	NaN	NaN	128	NaN	NaN	NaN	NaN	NaN	NaN	NaN	NaN	NaN	NaN	NaN	NaN	NaN	NaN	NaN	NaN	NaN	NaN	NaN	NaN	NaN	NaN	NaN	NaN	NaN	NaN	NaN	NaN	NaN	NaN	NaN	NaN
130	NaN	NaN	NaN	NaN	NaN	NaN	NaN	NaN	NaN	NaN	NaN	130	NaN	NaN	NaN	NaN	NaN	NaN	NaN	NaN	NaN	NaN	NaN	NaN	NaN	NaN	NaN	NaN	NaN	NaN	NaN	NaN	NaN	NaN	NaN	NaN	NaN	NaN	NaN	NaN	NaN	NaN	NaN	NaN
132	NaN	NaN	NaN	NaN	NaN	NaN	NaN	NaN	NaN	NaN	NaN	132	NaN	NaN	NaN	NaN	NaN	NaN	NaN	NaN	NaN	NaN	NaN	NaN	NaN	NaN	NaN	NaN	NaN	NaN	NaN	NaN	NaN	NaN	NaN	NaN	NaN	NaN	NaN	NaN	NaN	NaN	NaN	NaN
134	NaN	NaN	NaN	NaN	NaN	NaN	NaN	NaN	NaN	NaN	NaN	134	NaN	NaN	NaN	NaN	NaN	NaN	NaN	NaN	NaN	NaN	NaN	NaN	NaN	NaN	NaN	NaN	NaN	NaN	NaN	NaN	NaN	NaN	NaN	NaN	NaN	NaN	NaN	NaN	NaN	NaN	NaN	NaN
136	NaN	NaN	NaN	NaN	NaN	NaN	NaN	NaN	NaN	NaN	NaN	136	NaN	NaN	NaN	NaN	NaN	NaN	NaN	NaN	NaN	NaN	NaN	NaN	NaN	NaN	NaN	NaN	NaN	NaN	NaN	NaN	NaN	NaN	NaN	NaN	NaN	NaN	NaN	NaN	NaN	NaN	NaN	NaN
138	NaN	NaN	NaN	NaN	NaN	NaN	NaN	NaN	NaN	NaN	NaN	138	NaN	NaN	NaN	NaN	NaN	NaN	NaN	NaN	NaN	NaN	NaN	NaN	NaN	NaN	NaN	NaN	NaN	NaN	NaN	NaN	NaN	NaN	NaN	NaN	NaN	NaN	NaN	NaN	NaN	NaN	NaN	NaN
140	NaN	NaN	NaN	NaN	NaN	NaN	NaN	NaN	NaN	NaN	NaN	140	NaN	NaN	NaN	NaN	NaN	NaN	NaN	NaN	NaN	NaN	NaN	NaN	NaN	NaN	NaN	NaN	NaN	NaN	NaN	NaN	NaN	NaN	NaN	NaN	NaN	NaN	NaN	NaN	NaN	NaN	NaN	NaN

## Sheet: Fig 2
Fig 2D					Fig 2F (see Fig 2F worksheet for replicates)						Fig 2G
	n oocytes	n PB emission	%		Time (min)	Controls	s.d.	Bi-2536	s.d.		Spindle rotation angle (deg) Controls		Spindle rotation angle (deg) Bi-2536
Controls	17	16	0.94118		0	NaN	NaN	NaN	NaN		Early 0-20 min	Late 100-120 min	Early 0-20 min	Late 100-120 min
	22	19	0.86364		2	NaN	NaN	NaN	NaN		78.0956	7.11029	NaN	69.3313
	24	16	0.66667		4	NaN	NaN	NaN	NaN		84.7058	26.6223	85.4775	86.1546
	18	17	0.94444		6	83.1506	9.39147	83.8843	15.2225		77.146	34.3557	NaN	85.1377
Bi-2536	21	1	0.04762		8	84.3925	8.94112	84.8955	10.5734		86.7961	14.7574	77.6946	88.6603
	34	1	0.02941		10	83.554	8.48393	83.2996	9.46116		85.8368	25.6326	87.6811	81.7377
	30	0	0		12	82.1714	9.17839	83.7307	9.43808		83.2117	29.4556	96.1495	62.3778
	20	1	0.05		14	81.3697	10.494	83.852	9.44519		75.8239	15.776	78.6472	79.6301
					16	79.6945	11.7417	83.2084	9.55704		86.4933	18.6556	NaN	83.2138
					18	77.8786	13.3385	83.3158	9.17026		94.1986	31.1892	94.1971	67.7386
					20	75.9274	14.6239	82.7196	10.1466		93.2352	55.5766	NaN	74.9838
					22	73.7484	15.9895	81.5645	9.99133		87.8492	17.6404	95.4497	68.7089
					24	71.7173	17.0072	80.4265	9.90016		86.4753	32.263	82.0314	68.2085
					26	69.7338	18.1074	78.9209	10.4329		84.1637	26.6193	65.9568	49.5444
					28	67.533	19.3218	77.9431	11.2813		94.5299	6.8502	88.8812	77.8783
					30	65.4307	20.1748	76.7476	11.8999		NaN	13.5444	79.0021	64.7252
					32	63.416	20.7795	75.9204	12.3651		88.9859	37.2758	87.8487	74.9122
					34	61.3547	21.4678	75.1229	12.7949		91.4717	54.5099	68.331	87.0858
					36	59.6258	22.0368	75.167	13.2795		85.5707	61.3922	89.119	83.5013
					38	57.909	22.2973	74.6316	13.7271		78.5201	32.3847	92.5772	85.6469
					40	56.3324	22.5364	74.3042	14.3359		91.3068	28.3482	66.2656	66.5679
					42	54.5409	22.5723	73.8329	14.212		86.0328	36.4838	74.0463	98.4824
					44	53.0827	22.7892	73.6736	14.4417		84.2787	19.9197	89.5416	80.3517
					46	51.6424	22.6609	73.5661	14.2575		73.5005	32.5398	NaN	68.7508
					48	50.3019	22.4728	73.5413	14.1317		70.9829	20.4849	75.6903	69.6641
					50	49.2107	21.9442	73.7192	13.9948		78.4796	15.9193	89.5507	68.8172
					52	47.9973	21.688	73.3098	14.0255		83.7327	13.361	NaN	94.0721
					54	46.7278	21.4219	72.7298	13.8507		88.8871	23.5067	92.7621	84.3753
					56	45.3984	21.128	72.7597	13.905		85.9262	33.811	92.4433	83.6466
					58	44.5389	20.3783	72.9495	14.0351		86.9209	25.9353	78.995	69.5797
					60	43.1978	19.8023	72.6386	13.047		93.1906	34.285	88.5657	83.8946
					62	42.158	19.4632	72.5467	12.7803		74.5548	8.87372	93.8453	89.0799
					64	41.1407	19.3903	72.8087	12.2223		83.1434	55.9717	NaN	78.5151
					66	39.9032	19.2207	72.9395	11.8592		76.972	32.5196	87.0136	85.3666
					68	38.9897	19.1512	72.8275	11.708		94.4158	37.1197	84.3356	92.0802
					70	38.1927	18.8811	72.8736	11.4206		74.213	36.3517	76.0429	79.1695
					72	38.1034	18.709	72.9828	11.4511		75.7822	35.7719
					74	37.6076	18.7851	73.1796	11.4886		84.0833	31.2902
					76	36.9575	18.6048	73.5649	11.6051		75.6762	32.4183
					78	36.6461	18.4811	73.8316	11.5901		94.4051	56.4392
					80	36.5904	18.2298	73.9308	11.6798		74.4111	48.0502
					82	36.4155	18.0846	74.2762	11.727		83.2535	43.6971
					84	36.3181	17.6366	74.4937	11.7591		82.4614	49.4662
					86	36.2967	17.4144	74.495	11.5439		89.5722	27.7972
					88	36.1054	17.1727	74.5609	11.5185		75.4794	36.6814
					90	35.8704	17.0531	74.7423	11.5619		74.8404	8.30828
					92	35.3897	17.2684	75.2355	11.5844		95.4536	57.554
					94	34.5656	17.3638	75.2837	11.3454		82.0495	57.64
					96	33.1844	16.9336	75.4728	11.4007		89.8124	52.678
					98	32.7607	17.356	75.8077	11.6345		106.279	64.7095
					100	32.4354	16.9427	75.9865	11.5577		83.2344	33.8846
					102	31.9559	16.9767	76.1342	11.4068		82.4296	40.1753
					104	31.2673	16.7422	76.1304	11.3462		91.0217	33.8271
					106	31.028	16.9554	76.4459	11.2213		72.7512	32.8929
					108	31.0278	16.7649	76.4347	11.2386		79.2899	38.3262
					110	31.1852	16.5464	76.647	11.1867		82.8607	26.6522
					112	31.0106	16.0938	76.5542	11.093		69.9138	43.187
					114	31.5167	15.6875	76.4997	11.1499		72.2754	44.3541
					116	31.4426	16.1087	75.5298	10.857		42.5123	27.4752
					118	31.0529	15.906	76.8711	9.72448		75.699	32.3254
					120	30.9755	15.8671	78.0519	9.70168		74.9199	28.2744
					122	31.0709	15.9023	78.432	9.82124		66.2282	53.9864
					124	30.6919	15.7348	78.5131	9.67286		74.8715	37.6896
					126	29.7461	15.6969	78.9151	10.0354		82.1752	22.1739
					128	29.5424	16.2644	80.1357	9.20897		86.7772	43.42
					130	28.2849	15.2807	81.0361	8.78339		65.4771	24.8184
					132	27.5253	15.0337	81.3172	8.62036		98.6806	53.6457
					134	25.8576	15.1334	80.9438	8.47611		79.3468	31.9841
					136	28.3459	16.9556	81.0356	8.73127		69.505	22.4218
					138	27.2379	16.3486	80.6006	8.65358		73.9133	57.2966
					140	28.7915	16.0373	80.2866	8.75354		84.386	31.4108
					142	28.0059	15.1371	80.1559	8.85137
					144	30.2285	13.2496	78.7959	9.21627
					146	29.4494	12.3949	77.0199	9.22396
					148	28.5276	11.8448	75.8053	9.86005
					150	27.821	11.7511	76.1803	9.56423
					152	27.7605	11.8046	76.701	8.51302
					154	26.7869	11.9182	78.8597	8.57847
					156	25.2518	11.1261	79.9663	9.9624
					158	24.4516	9.47001	75.3304	9.29982
					160	23.6264	7.96709	83.1105	9.23045
					162	22.8015	7.58944	85.3298	12.3879
					164	22.4405	6.97864	95.2878	0
					166	22.2561	7.35549	NaN	NaN
					168	20.1323	6.56137	NaN	NaN
					170	21.9916	7.80196	NaN	NaN
					172	20.3466	6.6434	NaN	NaN
					174	NaN	NaN	NaN	NaN
					176	NaN	NaN	NaN	NaN
					178	NaN	NaN	NaN	NaN
					180	NaN	NaN	NaN	NaN
					182	NaN	NaN	NaN	NaN
					184	NaN	NaN	NaN	NaN
					186	NaN	NaN	NaN	NaN
					188	NaN	NaN	NaN	NaN
					190	NaN	NaN	NaN	NaN
					192	NaN	NaN	NaN	NaN
					194	NaN	NaN	NaN	NaN
					196	NaN	NaN	NaN	NaN
					198	NaN	NaN	NaN	NaN

## Sheet: Fig 2F
	Fig 2F (replicates)
Time (min)	Spindle rotation angle (deg), Controls
0	NaN	NaN	84.9083	NaN	95.0614	NaN	NaN	NaN	NaN	NaN	NaN	NaN	NaN	NaN	NaN	NaN	NaN	NaN	NaN	NaN	NaN	NaN	NaN	NaN	NaN	NaN	NaN	NaN	NaN	NaN	NaN	NaN	NaN	NaN	NaN	NaN	NaN	NaN	NaN	NaN	NaN	NaN	NaN	NaN	NaN	NaN	NaN	NaN	NaN
2	NaN	NaN	89.7395	NaN	85.9609	NaN	NaN	93.0234	NaN	NaN	NaN	NaN	NaN	NaN	NaN	NaN	NaN	90.1714	NaN	NaN	NaN	NaN	NaN	NaN	NaN	NaN	NaN	NaN	NaN	NaN	NaN	NaN	NaN	NaN	NaN	NaN	NaN	NaN	NaN	NaN	NaN	NaN	NaN	NaN	NaN	90.8836	NaN	NaN	NaN
4	NaN	NaN	89.4166	NaN	89.3549	NaN	NaN	92.3739	NaN	100.357	NaN	NaN	NaN	NaN	NaN	NaN	NaN	91.0948	93.1002	NaN	NaN	NaN	NaN	NaN	NaN	NaN	NaN	NaN	86.3991	NaN	NaN	NaN	68.8971	NaN	NaN	71.9736	NaN	NaN	NaN	NaN	NaN	NaN	NaN	NaN	NaN	95.7108	NaN	NaN	105.44
6	82.237	NaN	86.611	84.3441	88.3177	85.6251	74.7557	91.5743	NaN	99.775	NaN	NaN	NaN	NaN	NaN	NaN	NaN	91.947	89.0829	NaN	NaN	85.2479	71.6862	75.6401	NaN	82.5056	NaN	NaN	86.176	NaN	NaN	NaN	71.8064	NaN	78.7217	80.3523	NaN	NaN	91.7281	77.5	88.695	NaN	NaN	NaN	NaN	95.7537	NaN	87.7356	104.545
8	82.665	85.4746	69.5882	86.8313	87.723	84.8968	74.2812	88.6129	95.5993	95.3754	90.3133	NaN	77.6267	NaN	NaN	93.6407	94.6531	91.9151	86.1953	90.3348	87.3042	84.029	77.1087	73.4161	NaN	82.6445	91.0172	88.746	87.0437	93.3558	NaN	85.1294	83.6803	NaN	77.0348	81.3103	NaN	81.3949	94.1107	74.7866	85.8233	NaN	NaN	NaN	NaN	98.7575	NaN	89.6708	107.023
10	81.3085	86.0896	73.9093	86.2471	82.9886	84.1832	75.4847	86.4505	97.4851	91.7612	89.5452	85.1592	81.1818	NaN	NaN	90.9712	92.5166	91.7369	84.7028	90.9331	87.1023	84.0231	76.1886	70.7405	NaN	85.0357	89.4715	88.2753	87.6852	99.4688	77.7683	84.8867	83.9596	NaN	77.501	77.9368	83.5756	81.6387	90.8277	79.1135	80.8198	84.1266	NaN	NaN	NaN	96.741	80.3001	90.9819	106.376
12	80.3527	84.3054	68.6011	89.0319	83.2357	83.5387	76.79	83.6482	96.1587	89.7555	86.901	86.798	82.7222	NaN	NaN	90.8419	92.529	83.9376	80.188	92.7126	85.2447	84.2829	74.38	70.6663	76.4936	84.3936	84.6339	86.5926	87.4479	91.5168	75.4517	82.8724	79.6662	95.2711	74.6632	75.0174	83.5654	75.6197	96.4096	74.8989	80.5931	82.8435	89.972	78.7863	76.9744	94.4081	84.578	89.6801	105.997
14	76.3569	83.6235	70.163	87.6874	82.1196	82.2912	76.7891	81.0309	92.908	89.1432	88.3531	88.8598	87.2752	96.2725	NaN	88.7309	91.6531	80.3967	70.7829	91.2307	86.9094	83.7926	70.8365	70.1037	80.128	84.3232	89.6093	85.5954	87.7319	91.0931	74.6843	84.4664	76.2971	95.4502	73.0463	71.1651	84.2919	74.0356	97.2379	75.6755	85.7071	83.3221	90.9967	76.3414	75.7947	95.6477	82.7571	89.4284	107.402
16	74.0048	84.1954	68.436	87.1315	80.8632	81.0489	77.0905	81.3842	92.5487	89.864	86.3122	84.8618	87.4109	94.5758	NaN	85.5077	88.8954	78.3067	65.2315	91.0314	85.2163	84.2062	71.8554	68.3235	81.5722	84.2562	88.7289	83.826	87.6761	92.3977	73.0316	81.8614	76.2712	93.7123	70.7582	75.5979	84.056	69.7268	95.7767	71.8853	82.9066	81.7434	89.7019	74.6711	74.0081	96.3232	82.527	90.047	106.757
18	69.7444	84.5463	70.0868	86.2991	82.7427	80.8979	75.5764	80.3409	90.4916	89.8498	85.6705	86.6976	88.7653	92.7415	NaN	84.2232	88.5831	70.6304	58.8774	91.5983	84.4197	84.369	72.4481	67.9901	75.7246	82.9702	89.8619	82.5217	85.2074	91.3114	71.838	79.6442	75.1986	93.2294	67.7656	72.9046	84.9273	71.6415	94.7448	67.0177	78.2292	80.2713	87.6182	72.1187	72.5844	94.8565	80.0852	91.1428	106.691
20	64.2797	81.7313	67.1551	86.4865	81.363	79.7086	73.743	75.5774	90.6245	88.7289	83.5688	79.4322	90.2427	91.5289	79.453	82.8269	88.7816	68.01	53.3959	91.7319	82.686	83.6046	71.2846	72.0956	75.2702	83.0008	85.8092	80.7381	82.3767	90.7568	71.9018	79.8203	74.8461	91.3833	65.0972	68.8382	84.7897	66.3946	95.6189	59.6048	79.6739	80.0804	85.5757	69.6987	72.6387	92.5154	80.1311	91.4371	106.361
22	58.0239	77.9225	64.1018	87.3306	77.4475	77.7811	72.8055	73.0251	90.1049	87.612	80.492	77.4036	89.864	92.484	77.9594	82.939	88.6912	61.3001	48.3257	92.2364	83.7581	83.3169	71.1096	71.8237	74.469	83.613	84.474	78.8688	80.8021	90.5919	71.5	77.4998	72.243	89.002	61.237	66.5937	84.1396	61.2422	94.2461	54.1079	81.0615	80.2727	83.3448	67.3369	72.1452	90.3552	77.2482	92.2776	106.841
24	51.0576	74.2057	62.1391	88.7431	76.1051	75.2141	68.2403	69.9936	90.3264	88.1159	79.6781	75.5858	89.0194	90.9865	78.128	81.6631	87.2799	56.2892	43.493	91.2306	83.4223	83.5582	71.2565	72.5052	75.4624	83.3543	80.314	76.9224	79.8556	89.3656	71.4303	74.5105	71.0431	86.8025	57.8895	66.9452	81.5875	56.545	92.4991	47.3334	78.977	80.2989	82.8149	66.4484	71.8311	87.2152	72.7477	91.77	107.737
26	44.6678	69.816	59.709	88.2926	78.4836	70.9916	60.5064	68.9824	88.8887	84.4104	77.258	73.9331	87.3428	89.0885	75.3695	79.4761	86.1209	49.8982	37.9884	90.8207	81.76	82.5372	70.6084	72.4429	75.511	82.3336	86.3271	74.3599	78.2678	88.8196	70.197	72.254	70.8498	86.3804	54.5684	64.5266	81.7729	52.8822	91.4197	44.1936	81.1273	79.4395	79.9455	64.8051	70.9151	87.6115	67.5202	92.6033	107.568
28	36.8283	65.9801	57.7103	87.8837	79.0513	65.0271	54.9195	65.0436	87.535	83.1792	72.8725	69.8441	86.2213	89.0913	73.4366	78.9287	84.9102	41.2899	30.5294	90.5692	82.2303	83.5115	71.4683	72.3131	75.7967	82.1684	85.2703	73.3311	75.9846	88.8516	67.5319	67.7434	68.5171	86.4254	50.1159	62.6917	79.4482	49.2993	92.0495	39.9317	83.9284	79.3168	80.0258	63.3471	68.6412	82.0224	61.9606	93.6462	106.677
30	31.3326	62.0276	54.0092	86.9167	78.6849	60.4688	48.4825	60.8231	85.3748	78.4425	69.3679	66.2701	83.489	90.1712	71.1734	78.19	84.8458	31.5992	24.1682	90.1011	82.0468	83.8714	71.3146	73.2373	73.8915	81.9533	84.8954	71.5022	73.166	87.6589	66.4877	64.5359	67.5242	85.1758	44.9417	62.7278	79.5788	46.4008	89.9557	32.9779	83.5882	79.0672	84.4521	62.1835	67.2523	77.4489	54.223	94.1408	105.557
32	26.015	57.0533	49.1355	86.2112	77.3304	55.3024	43.9633	56.4335	84.4939	77.9206	65.9274	65.0616	80.8256	89.3952	68.4359	75.305	83.5283	28.2225	22.8973	89.7229	82.0488	83.7982	68.2684	73.3195	73.7892	81.2465	85.0777	70.8709	70.1248	88.0002	66.1011	61.596	66.1564	83.5417	41.4632	60.6747	79.145	44.3792	90.5224	27.9557	80.1826	78.815	84.2103	58.9742	67.7201	71.9429	49.9154	93.238	103.965
34	19.7012	52.7141	47.1898	84.5103	76.7204	52.5322	40.465	51.226	81.8835	75.2029	60.5034	59.855	78.0823	88.796	67.8394	72.7965	82.8586	22.5172	25.0483	89.8668	79.9966	82.2539	65.7427	72.4634	74.5521	80.2607	84.372	67.7104	69.2556	88.2899	64.9814	58.3013	64.7387	81.1735	37.9279	59.8669	78.5945	42.8629	89.9781	22.7383	79.0806	80.2245	86.3581	57.8187	66.078	65.4811	41.1066	91.6216	104.744
36	16.9161	48.3763	41.2769	83.9374	75.3194	48.8195	36.9483	44.8421	79.5359	73.9002	57.4753	57.1057	76.3464	89.6321	64.4725	70.8159	83.0012	24.0015	29.7377	88.1596	77.4112	81.1507	63.8655	73.5358	73.7255	79.0988	83.108	65.7345	68.5425	87.3912	64.7546	55.7794	63.5209	79.1868	35.1251	57.7671	79.4453	41.1614	90.1708	19.595	81.7942	80.0097	88.6756	54.3773	64.8564	58.699	34.021	90.6339	103.807
38	11.3348	44.7195	40.8583	81.6272	73.2798	45.9865	33.8869	40.1294	77.9201	73.5433	53.1143	52.8379	73.9347	86.9618	63.7513	66.3796	81.157	27.6028	32.5184	86.6065	73.5825	80.263	62.5394	71.4101	70.993	78.1019	83.4964	66.0943	69.1556	86.8158	63.8232	53.2844	63.4787	75.5388	33.2241	59.3712	75.2741	37.4054	90.6243	17.7679	79.3306	79.6212	90.7821	51.7102	63.8183	53.0796	25.8659	88.6105	103.822
40	9.50332	41.0694	41.0462	80.2805	67.8319	44.7955	30.1315	37.3139	73.935	71.407	46.9642	48.0614	70.8245	86.7348	61.1526	63.2578	80.7917	35.2854	35.8307	86.1234	71.2919	79.1414	62.917	71.5773	68.1538	77.3813	83.8567	62.3101	70.5787	85.6437	63.4175	49.28	66.2047	73.4267	30.0912	60.5131	73.5965	34.2848	89.6323	12.8486	79.4564	79.8442	91.0528	48.5019	64.5685	44.5499	21.1782	88.9053	101.164
42	8.75268	37.674	39.3168	78.3948	63.2852	42.2887	26.9281	35.9878	70.7584	72.368	42.1382	38.3741	68.1423	85.9642	59.6602	59.971	78.797	41.8011	38.3864	85.0094	69.4488	75.8077	62.5856	70.3158	64.8024	76.5553	79.9654	58.576	72.246	83.6348	62.9716	45.0743	61.5701	72.7361	29.1185	56.5154	73.5145	33.301	89.2894	10.7866	80.0805	79.9018	92.5233	45.0474	63.9341	36.8342	19.7124	86.7888	98.7824
44	5.69065	33.3189	38.5323	76.936	59.1488	40.2444	23.1771	34.4925	67.0418	70.3357	39.8972	36.3224	66.1933	86.3382	57.0649	59.2462	78.167	51.2068	39.5743	85.2764	67.4926	72.5884	62.0847	70.4753	62.8916	74.4805	80.2743	55.7349	72.538	82.6833	61.5549	42.1592	61.3843	70.3454	29.6699	56.3405	71.8616	32.5649	89.5134	6.80026	78.8848	81.8026	92.3351	40.8001	61.3544	28.4517	18.7654	85.8111	97.4653
46	6.52979	30.0761	38.5313	75.6112	54.5593	37.4539	21.3525	30.342	63.103	70.1118	33.365	30.7827	63.9647	85.9901	54.7748	53.1158	77.5016	53.1935	40.499	85.59	67.8853	69.8262	62.7778	70.187	62.1712	74.2467	80.8705	52.4378	74.0641	81.832	59.6812	38.7364	59.3133	69.3438	29.8625	55.9548	69.8635	31.42	87.9584	4.60582	80.0537	81.3656	89.5228	36.7267	60.8119	25.5507	20.6496	82.6959	94.7126
48	4.59434	28.4872	39.5065	73.7092	51.5243	34.1767	18.4723	29.2293	58.478	70.5417	31.442	26.7944	62.0459	82.6982	52.627	50.0727	78.0341	53.7194	40.7907	86.3107	66.7959	67.6296	63.6209	69.2433	60.6066	73.3362	80.1601	48.8376	72.1802	80.5132	59.0894	34.4849	59.937	67.8834	29.3098	54.1193	68.9686	29.7479	88.4651	2.34752	75.5245	80.8029	88.1191	32.0795	60.5005	32.9007	24.2732	81.2968	92.6982
50	3.45363	25.0651	39.762	71.6194	48.2611	31.6078	20.6473	27.7508	55.4645	71.0595	28.7824	26.4781	59.4701	79.3795	49.4883	46.5995	77.3748	53.8789	41.159	85.8602	65.9949	67.9547	63.0944	67.9601	59.0007	70.5881	79.79	46.4447	71.5659	77.3767	59.0727	28.8964	56.1728	64.7978	29.8485	50.5681	66.9231	26.1076	87.896	1.54554	73.2031	79.8091	88.1752	29.0036	59.1409	35.8631	33.6574	79.3072	91.2905
52	5.90362	23.9023	40.3985	67.2628	47.0678	29.8882	18.3609	25.9084	51.2965	69.9239	24.8832	24.3547	56.4163	79.1444	46.1312	44.1676	76.8512	54.5579	40.7628	83.4021	66.9678	64.3951	62.3577	67.5861	57.5863	70.7467	80.4151	42.8553	70.6912	74.0658	59.231	25.346	51.8892	62.1812	30.3116	46.4466	61.8492	26.7099	87.7822	3.10074	72.8258	79.3929	88.4275	22.498	60.0624	38.2796	43.1397	77.2191	89.4081
54	4.81346	23.0946	35.5765	65.0206	46.3627	25.8716	17.4466	23.2222	48.4966	68.93	23.2815	22.1064	55.3552	77.4916	43.5129	39.1918	73.3265	55.2522	42.9673	83.1696	66.8676	61.1167	62.0816	68.4542	56.3919	70.0769	80.274	40.3169	70.4573	72.1273	57.6655	21.3557	47.3779	58.3278	30.6652	42.6179	55.0836	25.3019	86.7391	4.42222	67.5862	76.7012	86.61	18.8964	59.4488	44.293	47.2857	75.3454	89.2539
56	4.28261	22.7093	35.5016	60.7815	45.3955	25.5315	12.735	23.4074	44.2689	69.01	19.1517	20.4183	52.3658	75.4539	40.7601	36.7421	73.5007	54.583	43.1377	83.4623	63.23	57.5113	61.608	68.7737	56.2323	70.4874	80.1725	36.5985	67.8637	67.6108	57.3968	17.0636	43.8027	53.9506	32.1695	39.5033	48.8564	20.6501	84.3217	8.90303	66.7231	71.7229	87.0085	17.3899	57.9013	48.3135	50.3526	73.7365	87.2396
58	5.25339	23.3301	38.0477	58.5918	42.7608	25.0249	12.6294	22.5361	41.8599	68.1809	18.5388	17.3657	48.2325	72.5703	37.1049	33.5901	72.3616	55.9026	43.6197	82.5782	62.0466	53.5126	61.9519	68.8009	53.6306	69.651	80.379	33.5278	65.9128	62.2072	58.1589	15.1055	39.9365	47.979	35.7518	35.8961	44.6891	19.7078	85.964	15.7775	60.1666	63.8981	84.0078	17.9037	59.5821	53.3543	53.4751	71.5827	85.6121
60	4.68135	24.3686	35.0349	51.5066	40.9457	23.2461	12.0668	22.3405	39.39	66.7805	14.7314	18.0898	45.3	68.6077	33.9828	30.2743	70.5512	55.4012	43.0186	81.3224	61.3837	49.4075	62.5446	67.5221	53.1882	67.6762	79.9493	28.8704	64.1253	58.1229	56.808	14.4331	35.9955	41.8182	38.2535	33.6243	36.7305	16.8885	87.0547	20.7437	50.377	55.7201	82.553	18.8814	58.2424	54.6799	54.2087	68.8129	84.7504
62	6.72326	26.0204	33.8323	46.5134	41.9782	22.1646	11.891	22.0302	36.9625	65.6359	11.3585	15.8276	41.5978	68.5727	32.6058	24.786	68.5065	52.8896	41.8302	82.1654	59.3892	45.9674	59.6614	69.0893	51.814	65.4269	80.2565	25.9276	61.6928	51.5129	57.0227	14.9809	30.2854	33.6361	39.4151	26.593	31.9436	14.6258	85.4281	27.8372	42.9159	46.5543	83.9738	22.2856	57.3654	56.2889	55.6538	65.9184	83.9195
64	8.74591	26.5321	31.0348	40.7276	40.9082	20.1703	11.2191	20.6426	36.958	66.5197	9.96687	11.8206	39.1079	63.9207	31.7781	22.6681	63.6599	53.1583	39.1417	80.5483	59.7322	41.2081	60.1309	69.4568	49.4881	63.5784	80.0002	23.9946	59.2389	46.296	56.9128	15.3422	23.1469	29.3599	38.956	19.7713	27.1624	13.9311	87.197	32.8103	40.089	39.4488	82.7384	23.8109	57.812	57.8361	55.5333	63.8533	81.5403
66	9.12997	27.021	29.8892	35.4718	39.2938	19.2263	10.8413	19.26	32.1663	65.8537	7.68272	12.6446	33.659	61.081	29.6822	19.379	59.1473	52.9052	37.2889	80.9298	59.5038	36.8278	58.0645	68.9346	46.47	61.8519	80.2449	20.4883	56.1056	43.4927	56.2522	15.0203	21.363	23.8894	37.4248	19.2397	23.3712	13.9488	85.2194	36.8946	36.5278	33.3054	80.2564	25.0174	57.0943	58.8871	56.9701	62.1691	78.3347
68	8.72349	27.1951	28.3753	29.8324	36.845	17.7391	11.021	18.0917	27.9452	65.9808	5.04016	15.3362	31.6049	57.8735	28.423	20.2484	57.4995	54.3811	35.9284	79.134	59.7566	34.0583	55.7572	69.139	43.9852	59.4166	79.8233	16.519	54.3629	36.151	56.4299	17.9551	21.2946	20.0261	36.4182	21.4205	19.8859	14.0772	84.7539	39.6951	34.1024	21.8514	80.3772	26.9523	57.1731	59.2195	56.8575	60.5378	73.3844
70	12.8459	27.9559	27.4545	24.876	36.0244	16.3615	10.8738	15.8272	24.1238	66.0986	3.34661	17.8037	25.2862	52.3544	26.9058	23.7485	56.3122	54.1676	35.0403	78.6596	59.2067	32.1225	53.4327	68.3301	40.1975	58.7128	80.2143	15.0902	52.6121	28.894	55.6082	20.4687	22.7564	20.1967	35.0706	22.8238	21.8592	14.0692	81.9998	41.4207	30.0792	16.5576	78.6138	29.8869	56.2985	60.161	58.3309	56.6019	72.4274
72	NaN	29.8365	29.284	24.5191	34.5226	13.9345	9.729	14.4154	23.442	64.7677	2.17995	20.5239	24.1294	49.9384	24.8907	25.2355	59.1768	55.6967	32.6831	77.8027	58.0497	30.3275	52.3528	68.8055	34.9363	56.9747	80.5738	13.9473	51.0567	23.1776	54.4432	24.9427	24.6764	20.2937	33.8121	26.461	24.9371	14.1873	81.8963	40.6549	27.4235	17.0525	75.5377	30.7914	55.6407	62.4963	58.8203	54.854	71.3978
74	NaN	31.2538	24.5877	18.7987	32.4061	13.2238	10.7544	12.9075	18.4794	63.0671	4.84564	24.0734	19.8987	46.6576	24.5775	24.6059	61.1628	58.4618	33.6437	77.8989	59.9846	28.9703	51.0026	69.0348	33.0167	54.9453	79.481	14.9376	48.9678	18.5218	52.9966	27.931	26.3163	20.3623	33.2835	28.5182	26.5786	15.7396	80.4768	43.2453	21.4868	13.9671	74.4832	31.8773	53.8691	64.303	60.2295	52.3028	70.8408
76	NaN	NaN	22.409	15.5358	30.2368	12.571	11.4595	11.9686	14.5484	62.2796	7.12265	29.2095	18.4288	44.5949	23.7756	21.8083	63.8177	59.4566	31.7238	77.668	59.1706	26.494	48.5019	68.3897	28.5408	55.063	80.8248	17.283	46.0029	16.9797	52.1177	30.5712	27.4996	20.5599	33.6822	28.7558	29.5046	20.3766	81.2352	44.9888	17.1876	13.5368	71.0251	32.4329	53.902	NaN	59.935	49.3263	65.6809
78	NaN	NaN	23.5401	10.5563	27.386	11.0909	11.6487	13.1273	11.0367	63.9067	8.12877	31.3261	19.4971	40.4896	22.6749	18.1245	66.2887	61.2247	29.9013	77.853	58.3214	24.6793	46.0251	69.1155	25.6287	52.1953	79.543	20.0987	43.1924	17.2213	50.6465	31.1899	28.5263	22.1015	33.5324	30.9591	31.7058	22.9159	79.9734	44.1891	12.834	14.2469	68.5251	32.8976	52.6191	NaN	60.1322	46.4924	64.2786
80	NaN	NaN	21.3295	7.39335	25.9645	8.85254	10.8999	15.8014	10.9674	64.2913	11.3899	32.8141	20.1681	40.5887	21.0771	17.3812	66.0489	59.3851	28.9749	75.7149	55.7292	20.165	42.6734	67.9672	23.6948	51.6574	79.4274	21.4091	40.9203	17.8977	50.1894	33.3492	30.449	23.2139	33.393	33.1794	33.4225	26.9723	80.2026	45.256	13.4691	15.2224	68.7159	33.4799	51.6145	NaN	59.6615	45.9055	62.4246
82	NaN	NaN	23.2633	3.35739	24.1583	7.72065	12.0408	16.4752	12.6915	62.2171	11.9029	33.7419	19.0477	36.8484	19.8884	17.2105	67.2476	62.8371	30.5035	75.7486	54.9475	17.2637	40.5003	67.0621	19.2386	50.033	79.1412	22.1268	38.8613	17.1199	46.7197	34.6603	32.4586	25.5922	33.4699	35.0604	34.0472	29.1797	78.0958	46.761	13.7645	16.7705	68.1129	33.6614	49.2983	NaN	57.1029	48.768	62.4816
84	NaN	NaN	24.9772	3.7554	21.9102	6.31229	11.0161	18.4567	13.9832	59.8359	12.6793	33.8909	18.6747	34.3381	17.5813	18.7588	65.5939	62.3393	31.7326	77.2505	54.7756	17.3854	39.2012	64.974	14.8337	47.6271	78.1136	23.9179	37.0551	18.7238	44.6552	35.7021	31.4372	27.0774	32.8873	34.6957	34.3577	29.42	77.2946	48.4208	18.0362	20.0398	66.1431	32.8476	45.8069	NaN	58.2631	49.8227	61.1597
86	NaN	NaN	33.5498	5.15493	20.4294	6.02097	10.3633	22.1673	14.1836	60.4253	12.5196	31.5631	18.4521	30.8198	14.7621	17.9966	63.6826	61.1823	32.7709	77.4529	50.6624	18.9613	36.7142	62.8689	10.1148	46.8912	79.8517	25.1181	35.3199	20.278	40.9543	36.9713	32.6848	27.6979	34.1854	36.1602	36.613	29.9949	77.1736	48.3369	21.6011	22.389	62.3214	34.3564	42.5791	NaN	59.9518	NaN	59.1073
88	NaN	NaN	32.5371	8.06329	22.1422	7.06197	11.2531	23.85	16.0893	62.1272	12.1194	32.2172	19.6688	28.4869	9.41994	19.0595	62.1294	59.3332	35.3095	74.4776	47.534	20.0529	33.7305	61.6813	5.85491	43.2851	79.8395	26.0744	32.1753	21.7173	38.6452	36.3262	33.853	28.9653	35.0738	36.6673	36.3601	29.6593	77.367	51.8182	21.3423	26.3531	60.0489	34.8682	39.7853	NaN	57.6188	NaN	57.2959
90	NaN	NaN	37.1048	6.96769	23.4116	7.98716	12.7551	24.6742	16.9792	61.9007	12.1372	30.2249	18.7897	23.5236	5.61485	19.9419	58.4521	60.4319	34.694	72.8115	42.1003	19.7843	30.2636	58.7863	5.53395	40.9691	78.2584	26.8845	31.5102	22.6414	36.1324	36.1466	33.715	30.5682	35.8452	37.2168	35.8287	30.1488	76.4623	52.9509	21.9166	29.5624	57.3422	34.9339	37.0775	NaN	57.6008	NaN	NaN
92	NaN	NaN	34.6064	4.03765	28.2813	10.8992	12.4479	24.5159	18.8884	59.1794	13.0895	27.9873	19.4297	20.678	2.98295	21.0949	54.5713	64.1459	34.8283	72.2799	41.8633	19.7947	26.3047	56.6405	7.69677	36.5683	78.0731	26.9296	31.2044	23.5927	34.1999	38.1681	33.5798	31.1732	36.6609	37.7652	35.0867	29.3435	74.6188	52.4434	21.0757	32.9753	54.319	36.078	34.9346	NaN	54.8023	NaN	NaN
94	NaN	NaN	35.7148	3.74352	NaN	15.6614	12.5181	21.2706	20.8006	59.6163	13.605	29.6947	21.0221	15.6527	5.49177	22.5333	52.9256	63.5857	34.1412	72.29	37.9339	20.3076	20.4122	55.5029	7.37984	32.8486	78.8503	28.6753	29.1792	26.0634	33.4447	38.403	33.9272	31.8586	36.1628	38.1599	35.3722	31.6352	72.5629	53.4828	25.85	35.5589	49.0532	37.1992	34.19	NaN	51.332	NaN	NaN
96	NaN	NaN	35.8429	5.45663	NaN	18.7341	11.6716	21.109	23.402	57.8608	13.4341	28.5374	20.9986	7.85374	8.8821	25.0173	51.6488	NaN	30.9913	73.249	34.6931	21.7993	16.4673	54.1652	10.0174	27.9169	76.676	29.8119	28.0065	27.8563	31.8103	40.7308	34.5653	32.1934	35.8654	37.855	34.8753	31.3362	71.7002	52.7256	29.8286	38.9395	45.107	38.1155	32.7505	NaN	NaN	NaN	NaN
98	NaN	NaN	35.8868	7.48572	NaN	19.6421	12.0801	18.9839	24.0471	57.7099	14.9473	26.6716	21.2632	4.99243	8.88178	26.7736	47.9917	NaN	NaN	73.3499	30.4308	22.0585	16.6037	52.2981	10.8831	23.9603	76.9548	31.2078	25.6831	27.5283	29.2455	42.4367	NaN	31.9344	35.1643	NaN	35.0263	30.2539	68.9748	53.282	36.8939	39.6949	43.1766	38.1876	30.1259	NaN	NaN	NaN	NaN
100	NaN	NaN	35.6099	8.29237	NaN	22.4334	12.6823	16.8499	24.6026	57.3905	16.5779	28.8065	20.8672	3.30225	7.41872	28.5219	44.7482	NaN	NaN	71.6316	26.9282	21.6636	17.1731	49.249	10.4334	23.3182	74.4907	31.9906	24.8396	29.8254	27.2045	42.6254	NaN	32.3436	37.5803	NaN	33.9382	30.0946	68.0434	54.1582	38.7003	40.0832	40.0379	38.479	27.7746	NaN	NaN	NaN	NaN
102	NaN	NaN	36.4632	9.49342	NaN	23.5463	12.4584	16.2093	25.403	57.4716	16.3541	29.2836	22.5774	4.7119	4.02338	28.549	43.3554	NaN	NaN	71.1283	24.2119	22.0441	17.9861	48.466	10.0187	22.2278	74.8936	31.2676	24.5803	29.0173	25.0311	43.3527	NaN	33.1767	37.9976	NaN	35.5898	31.2292	65.767	53.5386	40.784	40.3857	36.49	39.3642	25.874	NaN	NaN	NaN	NaN
104	NaN	NaN	35.2118	9.98883	NaN	22.9316	13.1405	15.3219	26.9804	57.1245	15.5963	30.1897	22.89	4.71709	5.14005	29.5773	NaN	NaN	NaN	69.8522	19.8294	21.8217	19.5661	46.121	10.8674	20.3433	73.8085	30.3155	24.4698	30.1615	21.9369	43.2494	NaN	34.4654	37.3689	NaN	34.805	32.6641	63.0879	52.902	40.8599	41.112	35.8134	39.4877	23.1715	NaN	NaN	NaN	NaN
106	NaN	NaN	34.0907	10.7916	NaN	24.254	13.3059	16.6875	28.1765	58.1159	16.826	28.9221	23.4628	1.05616	6.26712	28.8715	NaN	NaN	NaN	71.6875	11.9618	22.0811	22.6868	42.5967	11.6635	19.4579	72.0113	30.6964	24.5975	30.7205	19.1217	45.2394	NaN	34.3765	36.1698	NaN	34.1334	33.5994	61.9479	53.8484	41.3595	41.7859	37.1027	38.4772	19.8861	NaN	NaN	NaN	NaN
108	NaN	NaN	32.3048	11.1872	NaN	25.9069	12.491	17.0946	28.8006	56.6515	16.5991	27.9566	22.6379	4.71314	8.86667	29.7983	NaN	NaN	NaN	71.9308	5.95221	22.3976	24.2359	38.422	12.8199	18.7683	70.6291	31.5389	24.4422	30.9996	17.6776	47.1502	NaN	35.6828	36.2403	NaN	32.6004	33.386	59.071	53.6708	46.49	43.8473	37.2444	39.1164	18.7056	NaN	NaN	NaN	NaN
110	NaN	NaN	33.284	11.5319	NaN	27.3696	13.6243	17.3585	29.5718	56.0672	16.7724	32.907	24.7782	6.94825	9.34246	31.0415	NaN	NaN	NaN	72.1463	6.68445	22.1775	25.776	35.6621	14.6923	17.1125	70.1474	32.0857	23.6839	31.5848	14.6145	48.8015	NaN	35.5361	35.6444	NaN	32.2255	32.6171	57.0344	52.2861	48.0318	46.6675	33.9206	38.3344	15.7881	NaN	NaN	NaN	NaN
112	NaN	NaN	33.5266	11.7838	NaN	28.1767	14.8982	18.2737	30.6331	57.4406	16.0834	32.0664	22.8413	7.05097	10.6097	30.8758	NaN	NaN	NaN	68.4504	9.70259	22.0249	26.539	31.9101	14.4606	18.0409	71.1712	32.4813	24.2808	32.7229	13.3684	48.9358	NaN	36.134	34.7655	NaN	30.7872	33.4846	55.0734	49.1139	47.2656	48.2631	31.2647	38.4201	14.4723	NaN	NaN	NaN	NaN
114	NaN	NaN	31.3362	13.5867	NaN	28.6367	15.0926	19.5597	31.4959	55.8279	16.2317	31.8983	24.1662	6.88807	12.0099	30.8775	NaN	NaN	NaN	70.0443	18.8591	22.3096	28.0458	29.314	14.738	20.438	70.1688	33.7807	25.8385	32.5789	13.1825	50.1682	NaN	36.9654	34.5232	NaN	30.2362	35.5179	56.2169	48.2339	47.7773	49.3411	28.8284	37.5485	13.8558	NaN	NaN	NaN	NaN
116	NaN	NaN	NaN	13.1721	NaN	28.942	14.6336	18.4674	32.2535	54.2397	16.2294	30.195	25.7447	6.92908	12.4404	32.8144	NaN	NaN	NaN	70.3681	23.9807	23.1744	29.4901	25.5385	16.1986	19.4612	68.2788	32.7638	26.3759	32.3333	11.4655	53.2949	NaN	38.1516	34.9463	NaN	29.5894	NaN	55.6933	46.0776	48.8084	50.4651	28.3402	37.9049	11.7301	NaN	NaN	NaN	NaN
118	NaN	NaN	NaN	13.9382	NaN	29.6577	14.3919	18.0444	31.9014	54.8199	16.859	32.5897	25.4697	6.75908	13.0596	35.4623	NaN	NaN	NaN	70.797	27.0803	23.2946	30.4646	22.8009	17.7207	19.7031	64.8589	32.5741	26.8223	33.765	9.56544	53.7329	NaN	38.3485	35.4198	NaN	29.1871	NaN	55.7372	46.3255	NaN	48.4849	27.221	38.1223	10.8198	NaN	NaN	NaN	NaN
120	NaN	NaN	NaN	13.6901	NaN	29.5457	15.7739	19.7086	32.1765	54.5455	17.0881	30.3811	23.7301	7.02109	12.3638	36.1719	NaN	NaN	NaN	68.9263	29.7258	24.1089	31.6393	18.134	17.9006	19.6856	63.6394	34.0634	26.3589	34.3608	9.5587	57.8896	NaN	38.3478	34.6761	NaN	29.9652	NaN	55.1445	44.9978	NaN	48.0132	27.0576	37.2415	9.53465	NaN	NaN	NaN	NaN
122	NaN	NaN	NaN	14.4524	NaN	28.9946	17.3537	21.7602	30.6562	50.9335	17.2686	31.8464	25.2872	7.99028	11.709	36.6696	NaN	NaN	NaN	70.0737	32.9718	23.472	31.4683	13.7748	18.5966	19.7276	62.6275	35.4266	26.403	33.3118	8.89872	59.6741	NaN	39.3799	35.7596	NaN	29.3724	NaN	54.2848	43.8891	NaN	49.8491	27.0392	37.0519	8.43594	NaN	NaN	NaN	NaN
124	NaN	NaN	NaN	15.3423	NaN	30.8106	17.7378	19.6013	29.8282	NaN	18.1488	31.736	28.2198	8.65636	11.8147	37.4744	NaN	NaN	NaN	67.2354	34.5665	23.0982	32.3278	11.5636	19.9181	19.8749	61.6601	34.4948	27.0606	35.0866	8.61009	60.0899	NaN	37.4443	37.1661	NaN	NaN	NaN	54.1884	42.0589	NaN	51.3035	29.7977	36.8045	8.41935	NaN	NaN	NaN	NaN
126	NaN	NaN	NaN	14.3434	NaN	31.8711	17.7032	NaN	30.2146	NaN	18.5221	33.0143	28.1978	6.31428	13.8659	36.6975	NaN	NaN	NaN	66.7595	34.407	23.6247	32.7316	10.9252	21.2814	18.7566	60.1783	32.889	28.0872	35.5573	7.60436	62.2444	NaN	35.2066	38.412	NaN	NaN	NaN	NaN	NaN	NaN	49.725	28.4212	36.8587	8.22145	NaN	NaN	NaN	NaN
128	NaN	NaN	NaN	16.1658	NaN	30.5517	16.5509	NaN	30.9256	NaN	18.3353	32.6703	28.7448	5.76903	14.0838	37.4718	NaN	NaN	NaN	64.1774	34.9037	22.9186	33.2204	9.72411	21.5249	18.1504	58.8531	33.9841	NaN	35.5365	7.86105	64.8855	NaN	NaN	39.4347	NaN	NaN	NaN	NaN	NaN	NaN	49.5762	27.6776	36.1214	7.82559	NaN	NaN	NaN	NaN
130	NaN	NaN	NaN	15.221	NaN	NaN	NaN	NaN	30.8444	NaN	17.7589	33.6768	26.8177	6.21063	13.8405	38.6061	NaN	NaN	NaN	62.4479	37.3901	22.6675	34.1923	10.2852	20.5626	18.073	57.0651	34.4952	NaN	35.6034	6.36462	NaN	NaN	NaN	38.4137	NaN	NaN	NaN	NaN	NaN	NaN	48.5334	28.1378	35.2934	6.33583	NaN	NaN	NaN	NaN
132	NaN	NaN	NaN	15.587	NaN	NaN	NaN	NaN	31.2659	NaN	18.1963	34.6221	27.4088	6.34398	13.9875	38.055	NaN	NaN	NaN	59.1938	36.6574	22.7734	34.4181	9.71314	21.1974	16.9679	55.4444	33.638	NaN	34.7169	5.62627	NaN	NaN	NaN	NaN	NaN	NaN	NaN	NaN	NaN	NaN	49.3706	27.5955	33.8675	6.43453	NaN	NaN	NaN	NaN
134	NaN	NaN	NaN	15.6622	NaN	NaN	NaN	NaN	31.8256	NaN	17.9978	NaN	26.5722	7.06494	14.9177	38.2066	NaN	NaN	NaN	57.9233	37.9427	21.6012	34.7513	9.78471	22.4595	16.8518	54.007	NaN	NaN	NaN	NaN	NaN	NaN	NaN	NaN	NaN	NaN	NaN	NaN	NaN	NaN	NaN	26.6846	NaN	5.32545	NaN	NaN	NaN	NaN
136	NaN	NaN	NaN	NaN	NaN	NaN	NaN	NaN	NaN	NaN	NaN	NaN	NaN	6.57964	14.1027	37.9429	NaN	NaN	NaN	57.9802	37.8218	21.5174	34.7798	11.6713	21.2907	15.9342	52.185	NaN	NaN	NaN	NaN	NaN	NaN	NaN	NaN	NaN	NaN	NaN	NaN	NaN	NaN	NaN	NaN	NaN	NaN	NaN	NaN	NaN	NaN
138	NaN	NaN	NaN	NaN	NaN	NaN	NaN	NaN	NaN	NaN	NaN	NaN	NaN	6.79898	14.7589	NaN	NaN	NaN	NaN	56.0801	37.0442	21.9122	34.3885	14.7684	21.6793	15.3973	49.5515	NaN	NaN	NaN	NaN	NaN	NaN	NaN	NaN	NaN	NaN	NaN	NaN	NaN	NaN	NaN	NaN	NaN	NaN	NaN	NaN	NaN	NaN
140	NaN	NaN	NaN	NaN	NaN	NaN	NaN	NaN	NaN	NaN	NaN	NaN	NaN	6.92113	NaN	NaN	NaN	NaN	NaN	54.833	40.9343	22.3727	35.1956	17.9432	19.3125	15.7095	45.9014	NaN	NaN	NaN	NaN	NaN	NaN	NaN	NaN	NaN	NaN	NaN	NaN	NaN	NaN	NaN	NaN	NaN	NaN	NaN	NaN	NaN	NaN
142	NaN	NaN	NaN	NaN	NaN	NaN	NaN	NaN	NaN	NaN	NaN	NaN	NaN	7.843	NaN	NaN	NaN	NaN	NaN	53.49	40.2175	22.285	34.4758	17.1522	20.4797	14.2907	41.8195	NaN	NaN	NaN	NaN	NaN	NaN	NaN	NaN	NaN	NaN	NaN	NaN	NaN	NaN	NaN	NaN	NaN	NaN	NaN	NaN	NaN	NaN
144	NaN	NaN	NaN	NaN	NaN	NaN	NaN	NaN	NaN	NaN	NaN	NaN	NaN	NaN	NaN	NaN	NaN	NaN	NaN	51.2347	41.5117	21.5353	33.6713	17.3731	21.525	14.9019	40.0748	NaN	NaN	NaN	NaN	NaN	NaN	NaN	NaN	NaN	NaN	NaN	NaN	NaN	NaN	NaN	NaN	NaN	NaN	NaN	NaN	NaN	NaN
146	NaN	NaN	NaN	NaN	NaN	NaN	NaN	NaN	NaN	NaN	NaN	NaN	NaN	NaN	NaN	NaN	NaN	NaN	NaN	48.8992	41.0435	21.0357	33.7085	17.0562	21.6934	15.1863	36.9725	NaN	NaN	NaN	NaN	NaN	NaN	NaN	NaN	NaN	NaN	NaN	NaN	NaN	NaN	NaN	NaN	NaN	NaN	NaN	NaN	NaN	NaN
148	NaN	NaN	NaN	NaN	NaN	NaN	NaN	NaN	NaN	NaN	NaN	NaN	NaN	NaN	NaN	NaN	NaN	NaN	NaN	44.2175	41.6685	20.2904	34.8165	17.2026	19.5852	14.5961	35.8438	NaN	NaN	NaN	NaN	NaN	NaN	NaN	NaN	NaN	NaN	NaN	NaN	NaN	NaN	NaN	NaN	NaN	NaN	NaN	NaN	NaN	NaN
150	NaN	NaN	NaN	NaN	NaN	NaN	NaN	NaN	NaN	NaN	NaN	NaN	NaN	NaN	NaN	NaN	NaN	NaN	NaN	42.8812	41.5472	20.7914	33.8769	16.204	18.2156	14.1246	34.9272	NaN	NaN	NaN	NaN	NaN	NaN	NaN	NaN	NaN	NaN	NaN	NaN	NaN	NaN	NaN	NaN	NaN	NaN	NaN	NaN	NaN	NaN
152	NaN	NaN	NaN	NaN	NaN	NaN	NaN	NaN	NaN	NaN	NaN	NaN	NaN	NaN	NaN	NaN	NaN	NaN	NaN	43.0194	42.0349	19.9037	33.7866	16.7831	18.5231	13.8446	34.189	NaN	NaN	NaN	NaN	NaN	NaN	NaN	NaN	NaN	NaN	NaN	NaN	NaN	NaN	NaN	NaN	NaN	NaN	NaN	NaN	NaN	NaN
154	NaN	NaN	NaN	NaN	NaN	NaN	NaN	NaN	NaN	NaN	NaN	NaN	NaN	NaN	NaN	NaN	NaN	NaN	NaN	43.0373	41.1469	19.5078	32.6643	17.6912	15.7831	12.4554	32.0094	NaN	NaN	NaN	NaN	NaN	NaN	NaN	NaN	NaN	NaN	NaN	NaN	NaN	NaN	NaN	NaN	NaN	NaN	NaN	NaN	NaN	NaN
156	NaN	NaN	NaN	NaN	NaN	NaN	NaN	NaN	NaN	NaN	NaN	NaN	NaN	NaN	NaN	NaN	NaN	NaN	NaN	38.5654	40.7321	18.0705	32.7719	16.9928	15.6554	11.9444	27.2818	NaN	NaN	NaN	NaN	NaN	NaN	NaN	NaN	NaN	NaN	NaN	NaN	NaN	NaN	NaN	NaN	NaN	NaN	NaN	NaN	NaN	NaN
158	NaN	NaN	NaN	NaN	NaN	NaN	NaN	NaN	NaN	NaN	NaN	NaN	NaN	NaN	NaN	NaN	NaN	NaN	NaN	33.3985	39.3892	16.9276	31.3161	18.7026	16.9593	13.0632	25.8561	NaN	NaN	NaN	NaN	NaN	NaN	NaN	NaN	NaN	NaN	NaN	NaN	NaN	NaN	NaN	NaN	NaN	NaN	NaN	NaN	NaN	NaN
160	NaN	NaN	NaN	NaN	NaN	NaN	NaN	NaN	NaN	NaN	NaN	NaN	NaN	NaN	NaN	NaN	NaN	NaN	NaN	30.9645	35.2148	18.6959	31.3471	21.1502	16.9714	12.7161	21.9509	NaN	NaN	NaN	NaN	NaN	NaN	NaN	NaN	NaN	NaN	NaN	NaN	NaN	NaN	NaN	NaN	NaN	NaN	NaN	NaN	NaN	NaN
162	NaN	NaN	NaN	NaN	NaN	NaN	NaN	NaN	NaN	NaN	NaN	NaN	NaN	NaN	NaN	NaN	NaN	NaN	NaN	26.3006	35.2729	19.82	31.4649	20.3838	16.1595	13.1716	19.8387	NaN	NaN	NaN	NaN	NaN	NaN	NaN	NaN	NaN	NaN	NaN	NaN	NaN	NaN	NaN	NaN	NaN	NaN	NaN	NaN	NaN	NaN
164	NaN	NaN	NaN	NaN	NaN	NaN	NaN	NaN	NaN	NaN	NaN	NaN	NaN	NaN	NaN	NaN	NaN	NaN	NaN	21.6448	33.9329	22.0639	31.6343	20.6094	16.463	13.7645	19.4113	NaN	NaN	NaN	NaN	NaN	NaN	NaN	NaN	NaN	NaN	NaN	NaN	NaN	NaN	NaN	NaN	NaN	NaN	NaN	NaN	NaN	NaN
166	NaN	NaN	NaN	NaN	NaN	NaN	NaN	NaN	NaN	NaN	NaN	NaN	NaN	NaN	NaN	NaN	NaN	NaN	NaN	18.1839	34.301	23.1259	31.7196	22.1798	14.8438	14.2695	19.4254	NaN	NaN	NaN	NaN	NaN	NaN	NaN	NaN	NaN	NaN	NaN	NaN	NaN	NaN	NaN	NaN	NaN	NaN	NaN	NaN	NaN	NaN
168	NaN	NaN	NaN	NaN	NaN	NaN	NaN	NaN	NaN	NaN	NaN	NaN	NaN	NaN	NaN	NaN	NaN	NaN	NaN	15.2465	31.3418	NaN	NaN	23.2058	15.5821	14.2564	21.1611	NaN	NaN	NaN	NaN	NaN	NaN	NaN	NaN	NaN	NaN	NaN	NaN	NaN	NaN	NaN	NaN	NaN	NaN	NaN	NaN	NaN	NaN
170	NaN	NaN	NaN	NaN	NaN	NaN	NaN	NaN	NaN	NaN	NaN	NaN	NaN	NaN	NaN	NaN	NaN	NaN	NaN	13.1213	31.471	NaN	NaN	27.1504	15.1269	NaN	23.0885	NaN	NaN	NaN	NaN	NaN	NaN	NaN	NaN	NaN	NaN	NaN	NaN	NaN	NaN	NaN	NaN	NaN	NaN	NaN	NaN	NaN	NaN
172	NaN	NaN	NaN	NaN	NaN	NaN	NaN	NaN	NaN	NaN	NaN	NaN	NaN	NaN	NaN	NaN	NaN	NaN	NaN	NaN	NaN	NaN	NaN	NaN	15.649	NaN	25.0442	NaN	NaN	NaN	NaN	NaN	NaN	NaN	NaN	NaN	NaN	NaN	NaN	NaN	NaN	NaN	NaN	NaN	NaN	NaN	NaN	NaN	NaN
174	NaN	NaN	NaN	NaN	NaN	NaN	NaN	NaN	NaN	NaN	NaN	NaN	NaN	NaN	NaN	NaN	NaN	NaN	NaN	NaN	NaN	NaN	NaN	NaN	NaN	NaN	NaN	NaN	NaN	NaN	NaN	NaN	NaN	NaN	NaN	NaN	NaN	NaN	NaN	NaN	NaN	NaN	NaN	NaN	NaN	NaN	NaN	NaN	NaN
176	NaN	NaN	NaN	NaN	NaN	NaN	NaN	NaN	NaN	NaN	NaN	NaN	NaN	NaN	NaN	NaN	NaN	NaN	NaN	NaN	NaN	NaN	NaN	NaN	NaN	NaN	NaN	NaN	NaN	NaN	NaN	NaN	NaN	NaN	NaN	NaN	NaN	NaN	NaN	NaN	NaN	NaN	NaN	NaN	NaN	NaN	NaN	NaN	NaN
178	NaN	NaN	NaN	NaN	NaN	NaN	NaN	NaN	NaN	NaN	NaN	NaN	NaN	NaN	NaN	NaN	NaN	NaN	NaN	NaN	NaN	NaN	NaN	NaN	NaN	NaN	NaN	NaN	NaN	NaN	NaN	NaN	NaN	NaN	NaN	NaN	NaN	NaN	NaN	NaN	NaN	NaN	NaN	NaN	NaN	NaN	NaN	NaN	NaN
180	NaN	NaN	NaN	NaN	NaN	NaN	NaN	NaN	NaN	NaN	NaN	NaN	NaN	NaN	NaN	NaN	NaN	NaN	NaN	NaN	NaN	NaN	NaN	NaN	NaN	NaN	NaN	NaN	NaN	NaN	NaN	NaN	NaN	NaN	NaN	NaN	NaN	NaN	NaN	NaN	NaN	NaN	NaN	NaN	NaN	NaN	NaN	NaN	NaN
182	NaN	NaN	NaN	NaN	NaN	NaN	NaN	NaN	NaN	NaN	NaN	NaN	NaN	NaN	NaN	NaN	NaN	NaN	NaN	NaN	NaN	NaN	NaN	NaN	NaN	NaN	NaN	NaN	NaN	NaN	NaN	NaN	NaN	NaN	NaN	NaN	NaN	NaN	NaN	NaN	NaN	NaN	NaN	NaN	NaN	NaN	NaN	NaN	NaN
184	NaN	NaN	NaN	NaN	NaN	NaN	NaN	NaN	NaN	NaN	NaN	NaN	NaN	NaN	NaN	NaN	NaN	NaN	NaN	NaN	NaN	NaN	NaN	NaN	NaN	NaN	NaN	NaN	NaN	NaN	NaN	NaN	NaN	NaN	NaN	NaN	NaN	NaN	NaN	NaN	NaN	NaN	NaN	NaN	NaN	NaN	NaN	NaN	NaN
186	NaN	NaN	NaN	NaN	NaN	NaN	NaN	NaN	NaN	NaN	NaN	NaN	NaN	NaN	NaN	NaN	NaN	NaN	NaN	NaN	NaN	NaN	NaN	NaN	NaN	NaN	NaN	NaN	NaN	NaN	NaN	NaN	NaN	NaN	NaN	NaN	NaN	NaN	NaN	NaN	NaN	NaN	NaN	NaN	NaN	NaN	NaN	NaN	NaN
188	NaN	NaN	NaN	NaN	NaN	NaN	NaN	NaN	NaN	NaN	NaN	NaN	NaN	NaN	NaN	NaN	NaN	NaN	NaN	NaN	NaN	NaN	NaN	NaN	NaN	NaN	NaN	NaN	NaN	NaN	NaN	NaN	NaN	NaN	NaN	NaN	NaN	NaN	NaN	NaN	NaN	NaN	NaN	NaN	NaN	NaN	NaN	NaN	NaN
190	NaN	NaN	NaN	NaN	NaN	NaN	NaN	NaN	NaN	NaN	NaN	NaN	NaN	NaN	NaN	NaN	NaN	NaN	NaN	NaN	NaN	NaN	NaN	NaN	NaN	NaN	NaN	NaN	NaN	NaN	NaN	NaN	NaN	NaN	NaN	NaN	NaN	NaN	NaN	NaN	NaN	NaN	NaN	NaN	NaN	NaN	NaN	NaN	NaN
192	NaN	NaN	NaN	NaN	NaN	NaN	NaN	NaN	NaN	NaN	NaN	NaN	NaN	NaN	NaN	NaN	NaN	NaN	NaN	NaN	NaN	NaN	NaN	NaN	NaN	NaN	NaN	NaN	NaN	NaN	NaN	NaN	NaN	NaN	NaN	NaN	NaN	NaN	NaN	NaN	NaN	NaN	NaN	NaN	NaN	NaN	NaN	NaN	NaN
194	NaN	NaN	NaN	NaN	NaN	NaN	NaN	NaN	NaN	NaN	NaN	NaN	NaN	NaN	NaN	NaN	NaN	NaN	NaN	NaN	NaN	NaN	NaN	NaN	NaN	NaN	NaN	NaN	NaN	NaN	NaN	NaN	NaN	NaN	NaN	NaN	NaN	NaN	NaN	NaN	NaN	NaN	NaN	NaN	NaN	NaN	NaN	NaN	NaN
196	NaN	NaN	NaN	NaN	NaN	NaN	NaN	NaN	NaN	NaN	NaN	NaN	NaN	NaN	NaN	NaN	NaN	NaN	NaN	NaN	NaN	NaN	NaN	NaN	NaN	NaN	NaN	NaN	NaN	NaN	NaN	NaN	NaN	NaN	NaN	NaN	NaN	NaN	NaN	NaN	NaN	NaN	NaN	NaN	NaN	NaN	NaN	NaN	NaN
198	NaN	NaN	NaN	NaN	NaN	NaN	NaN	NaN	NaN	NaN	NaN	NaN	NaN	NaN	NaN	NaN	NaN	NaN	NaN	NaN	NaN	NaN	NaN	NaN	NaN	NaN	NaN	NaN	NaN	NaN	NaN	NaN	NaN	NaN	NaN	NaN	NaN	NaN	NaN	NaN	NaN	NaN	NaN	NaN	NaN	NaN	NaN	NaN	NaN
[truncated: 57 more columns]

## Sheet: S3 Fig
	S3C Fig
	Spindle spin angle (deg)
	Controls	Bi-2536
	29.5478	40.1451
	18.8774	35.5269
	49.2557	2.6708
	56.6702	23.5936
	47.6226	23.7851
	52.0909	27.5019
	4.47847	28.8213
	45.634	49.6501
	56.5634	19.8527
	29.4673	64.6403
	9.53098	39.5579
	36.8571	37.4856
	51.2644	65.0518
	47.1057	25.2682
	22.2775	14.5283
	10.75	73.6771
	30.2542	49.7158
	44.4935	93.5562
	38.4237	49.4915
	21.1317	45.7383
	22.4524	84.1087
	49.8379	81.1296
	46.899	20.3352
	30.0489	11.5731
	22.7519	35.7639
	19.8523	11.989
	17.4331	19.2571
	34.9844	22.2701
	26.1495	96.9437
	31.7188	81.292
	9.42734	103.668
	57.2694	49.6904
	53.3734	15.5191
	34.1224	68.9871
	31.4884	41.448
	51.9189
	31.3838
	51.7365
	14.3718
	25.3999
	36.3587
	39.5594
	40.2049
	22.4128
	11.5904
	46.0062
	15.7794
	36.3299
	49.516
	66.8408
	26.7152
	25.0054
	9.66795
	38.348
	44.2089
	16.3921
	21.7646
	56.5866
	35.0329
	25.0357
	39.4202
	23.5461
	14.5222
	11.5204
	33.1272
	11.3495
	37.7297
	29.0959
	37.7391
	27.4451

## Sheet: Fig 3
	Fig 3B										Fig 3D (see Fig 3D worksheet for replicates)											Fig 3D
	Metaphase II			Early anaphase II			Late anaphase II															Myosin-II peaks position
	Distance (µm)	F-actin mean norm.	Myosin-II mean norm.	Distance (µm)	F-actin mean norm.	Myosin-II mean norm.	Distance (µm)	F-actin mean norm.	Myosin-II mean norm.		Cortex distance to DNA clusters (µm)	F-actin mean norm.	s.d.	Myosin-II mean norm.	s.d.	Cortex distance to DNA clusters (µm)	F-actin mean norm.	s.d.	Myosin-II mean norm.	s.d.		Metaphase II	Anaphase II
	-120.516	0.60328	0.36523	-114.689	0.20346	0.1262	-122.245	0.61785	0.21622		0	NaN	NaN	NaN	NaN	0	NaN	NaN	NaN	NaN		20.958	13.435
	-120.422	0.59626	0.31707	-114.603	0.22016	0.24204	-122.153	0.54665	0.20616		0.11824	NaN	NaN	NaN	NaN	0.12381	NaN	NaN	NaN	NaN		18.316	9.782
	-120.329	0.55506	0.2743	-114.517	0.19929	0.28436	-122.061	0.46847	0.1774		0.23648	NaN	NaN	NaN	NaN	0.24763	NaN	NaN	NaN	NaN		20.336	12.324
	-120.235	0.58475	0.35047	-114.43	0.20346	0.35188	-121.969	0.47149	0.15678		0.35473	NaN	NaN	NaN	NaN	0.37144	NaN	NaN	NaN	NaN		18.149	12.403
	-120.142	0.57289	0.31265	-114.344	0.20762	0.2209	-121.877	0.44871	0.18137		0.47297	NaN	NaN	NaN	NaN	0.49526	NaN	NaN	NaN	NaN		23.619	13.483
	-120.048	0.53179	0.33649	-114.258	0.20562	0.21028	-121.785	0.43183	0.12093		0.59121	NaN	NaN	NaN	NaN	0.61907	NaN	NaN	NaN	NaN		21.131	13.871
	-119.955	0.52267	0.34552	-114.172	0.22257	0.18441	-121.693	0.43787	0.07231		0.70945	NaN	NaN	NaN	NaN	0.74288	NaN	NaN	NaN	NaN		19.889	14.01
	-119.861	0.52112	0.31145	-114.086	0.25794	0.19971	-121.601	0.392	0.05245		0.82769	NaN	NaN	NaN	NaN	0.8667	NaN	NaN	NaN	NaN		21.854	14.89
	-119.767	0.56165	0.26003	-114	0.25779	0.13561	-121.509	0.32766	0.06074		0.94594	NaN	NaN	NaN	NaN	0.99051	NaN	NaN	NaN	NaN		21.788	15.134
	-119.674	0.54816	0.29944	-113.913	0.24134	0.04964	-121.417	0.32675	0.05848		1.06418	NaN	NaN	NaN	NaN	1.11433	NaN	NaN	NaN	NaN		20.471	14.156
	-119.58	0.55734	0.40247	-113.827	0.22037	0.1008	-121.325	0.30764	0.03907		1.18242	NaN	NaN	NaN	NaN	1.23814	NaN	NaN	NaN	NaN		18.762	14.67
	-119.487	0.56375	0.33567	-113.741	0.2228	0.12609	-121.233	0.31447	0.04782		1.30066	NaN	NaN	NaN	NaN	1.36195	NaN	NaN	NaN	NaN		18.959	13.689
	-119.393	0.54346	0.29867	-113.655	0.20988	0.11153	-121.141	0.36849	0.04651		1.4189	NaN	NaN	NaN	NaN	1.48577	NaN	NaN	NaN	NaN		18.775	15.249
	-119.3	0.5453	0.33774	-113.569	0.18568	0.07204	-121.049	0.49379	0.05994		1.53715	NaN	NaN	NaN	NaN	1.60958	NaN	NaN	NaN	NaN		17.967	13.781
	-119.206	0.52472	0.40458	-113.483	0.18492	0.02482	-120.957	0.61326	0.06748		1.65539	NaN	NaN	NaN	NaN	1.7334	NaN	NaN	NaN	NaN		20.055	11.358
	-119.112	0.50834	0.45538	-113.396	0.19696	0.04128	-120.865	0.68434	0.05204		1.77363	NaN	NaN	NaN	NaN	1.85721	NaN	NaN	NaN	NaN		20.683	15.138
	-119.019	0.47242	0.37354	-113.31	0.20388	0.04806	-120.773	0.76429	0.06471		1.89187	NaN	NaN	NaN	NaN	1.98102	NaN	NaN	NaN	NaN		19.464	14.428
	-118.925	0.49232	0.30809	-113.224	0.20946	0.07519	-120.681	0.84056	0.05778		2.01011	NaN	NaN	NaN	NaN	2.10484	NaN	NaN	NaN	NaN		18.482	15.012
	-118.832	0.47203	0.32986	-113.138	0.22486	0.0743	-120.589	0.77271	0.05129		2.12836	NaN	NaN	NaN	NaN	2.22865	NaN	NaN	NaN	NaN		19.427	10.342
	-118.738	0.47199	0.23639	-113.052	0.23595	0.15911	-120.497	0.65211	0.02534		2.2466	NaN	NaN	NaN	NaN	2.35247	NaN	NaN	NaN	NaN		17.642	15.459
	-118.645	0.46964	0.28069	-112.966	0.23809	0.21496	-120.405	0.59016	0.044		2.36484	NaN	NaN	NaN	NaN	2.47628	NaN	NaN	NaN	NaN		20.178	13.25
	-118.551	0.46478	0.37834	-112.879	0.25475	0.21306	-120.313	0.48814	0.05813		2.48308	NaN	NaN	NaN	NaN	2.60009	NaN	NaN	NaN	NaN		22.662	14.621
	-118.457	0.45117	0.32592	-112.793	0.24747	0.30014	-120.221	0.39347	0.06461		2.60132	NaN	NaN	NaN	NaN	2.72391	NaN	NaN	NaN	NaN		17.519	13.201
	-118.364	0.44468	0.28334	-112.707	0.26259	0.22673	-120.129	0.36846	0.06285		2.71957	NaN	NaN	NaN	NaN	2.84772	NaN	NaN	NaN	NaN		20.517	15.511
	-118.27	0.4611	0.27526	-112.621	0.26465	0.31865	-120.037	0.37371	0.05687		2.83781	NaN	NaN	NaN	NaN	2.97154	NaN	NaN	NaN	NaN			15.142
	-118.177	0.4995	0.36489	-112.535	0.27665	0.26323	-119.945	0.35628	0.05074		2.95605	NaN	NaN	NaN	NaN	3.09535	NaN	NaN	NaN	NaN			11.671
	-118.083	0.4882	0.34173	-112.449	0.27719	0.39489	-119.853	0.37416	0.06532		3.07429	NaN	NaN	NaN	NaN	3.21916	NaN	NaN	NaN	NaN			14.361
	-117.99	0.49292	0.38339	-112.362	0.31675	0.45589	-119.761	0.37895	0.06064		3.19253	NaN	NaN	NaN	NaN	3.34298	NaN	NaN	NaN	NaN			14.192
	-117.896	0.50871	0.2793	-112.276	0.28191	0.43238	-119.669	0.42418	0.0801		3.31078	NaN	NaN	NaN	NaN	3.46679	NaN	NaN	NaN	NaN			9.734
	-117.803	0.49301	0.33649	-112.19	0.26582	0.55506	-119.577	0.55496	0.05823		3.42902	NaN	NaN	NaN	NaN	3.59061	NaN	NaN	NaN	NaN			12.59
	-117.709	0.53876	0.35633	-112.104	0.2571	0.5284	-119.486	0.64144	0.07643		3.54726	NaN	NaN	NaN	NaN	3.71442	NaN	NaN	NaN	NaN			12.312
	-117.615	0.5339	0.43212	-112.018	0.21768	0.43417	-119.394	0.69942	0.08412		3.6655	NaN	NaN	NaN	NaN	3.83823	NaN	NaN	NaN	NaN			10.444
	-117.522	0.46975	0.35576	-111.932	0.20648	0.24714	-119.302	0.66446	0.14512		3.78374	NaN	NaN	NaN	NaN	3.96205	NaN	NaN	NaN	NaN			15.781
	-117.428	0.47892	0.42275	-111.845	0.19509	0.10963	-119.21	0.57196	0.20913		3.90199	NaN	NaN	NaN	NaN	4.08586	NaN	NaN	NaN	NaN			15.195
	-117.335	0.48124	0.44202	-111.759	0.22207	0.13445	-119.118	0.50976	0.37049		4.02023	NaN	NaN	NaN	NaN	4.20968	NaN	NaN	NaN	NaN			13.264
	-117.241	0.51325	0.53275	-111.673	0.23755	0.07635	-119.026	0.46853	0.50912		4.13847	NaN	NaN	NaN	NaN	4.33349	NaN	NaN	NaN	NaN			9.912
	-117.148	0.59338	0.40002	-111.587	0.26255	0.13945	-118.934	0.50177	0.41791		4.25671	NaN	NaN	NaN	NaN	4.4573	NaN	NaN	NaN	NaN			12.094
	-117.054	0.59407	0.46062	-111.501	0.27478	0.20849	-118.842	0.51982	0.26228		4.37495	NaN	NaN	NaN	NaN	4.58112	NaN	NaN	NaN	NaN			15.736
	-116.96	0.63271	0.50882	-111.415	0.28032	0.11326	-118.75	0.49052	0.11238		4.4932	NaN	NaN	NaN	NaN	4.70493	NaN	NaN	NaN	NaN			14.466
	-116.867	0.63326	0.57566	-111.328	0.28921	0.1742	-118.658	0.43858	0.044		4.61144	NaN	NaN	NaN	NaN	4.82875	NaN	NaN	NaN	NaN			12.085
	-116.773	0.62863	0.51079	-111.242	0.27723	0.32901	-118.566	0.43728	0.03776		4.72968	NaN	NaN	NaN	NaN	4.95256	NaN	NaN	NaN	NaN			12.199
	-116.68	0.65967	0.45629	-111.156	0.26375	0.17773	-118.474	0.43424	0.03902		4.84792	NaN	NaN	NaN	NaN	5.07637	NaN	NaN	NaN	NaN			16.254
	-116.586	0.63644	0.46662	-111.07	0.25355	0.07419	-118.382	0.49128	0.0616		4.96616	NaN	NaN	NaN	NaN	5.20019	NaN	NaN	NaN	NaN
	-116.493	0.5795	0.40055	-110.984	0.24439	0.06352	-118.29	0.63869	0.053		5.08441	NaN	NaN	NaN	NaN	5.324	NaN	NaN	NaN	NaN
	-116.399	0.58636	0.33985	-110.898	0.2704	0.14281	-118.198	0.81218	0.0707		5.20265	NaN	NaN	NaN	NaN	5.44782	NaN	NaN	NaN	NaN
	-116.305	0.59147	0.29872	-110.811	0.30515	0.1537	-118.106	0.93746	0.10389		5.32089	NaN	NaN	NaN	NaN	5.57163	NaN	NaN	NaN	NaN
	-116.212	0.55827	0.39295	-110.725	0.34417	0.11736	-118.014	0.98094	0.11701		5.43913	NaN	NaN	NaN	NaN	5.69544	NaN	NaN	NaN	NaN
	-116.118	0.55424	0.35883	-110.639	0.36804	0.16279	-117.922	0.90624	0.12098		5.55737	NaN	NaN	NaN	NaN	5.81926	NaN	NaN	NaN	NaN
	-116.025	0.51811	0.3857	-110.553	0.38142	0.167	-117.83	0.79283	0.15201		5.67562	NaN	NaN	NaN	NaN	5.94307	NaN	NaN	NaN	NaN
	-115.931	0.4934	0.40146	-110.467	0.37985	0.19145	-117.738	0.67286	0.22809		5.79386	NaN	NaN	NaN	NaN	6.06689	NaN	NaN	NaN	NaN
	-115.838	0.5054	0.341	-110.381	0.38396	0.21411	-117.646	0.57219	0.26675		5.9121	NaN	NaN	NaN	NaN	6.1907	NaN	NaN	NaN	NaN
	-115.744	0.52875	0.36417	-110.294	0.39226	0.16027	-117.554	0.52551	0.26781		6.03034	NaN	NaN	NaN	NaN	6.31451	NaN	NaN	NaN	NaN
	-115.65	0.51551	0.39492	-110.208	0.3759	0.14839	-117.462	0.54356	0.23477		6.14858	NaN	NaN	NaN	NaN	6.43833	NaN	NaN	NaN	NaN
	-115.557	0.47889	0.47844	-110.122	0.35562	0.2424	-117.37	0.46823	0.19052		6.26683	NaN	NaN	NaN	NaN	6.56214	NaN	NaN	NaN	NaN
	-115.463	0.45502	0.38704	-110.036	0.31182	0.17052	-117.278	0.42968	0.1592		6.38507	NaN	NaN	NaN	NaN	6.68596	NaN	NaN	NaN	NaN
	-115.37	0.4438	0.36052	-109.95	0.30821	0.10075	-117.186	0.34659	0.37446		6.50331	NaN	NaN	NaN	NaN	6.80977	NaN	NaN	NaN	NaN
	-115.276	0.43736	0.43611	-109.864	0.30106	0.11678	-117.094	0.29052	0.4085		6.62155	NaN	NaN	NaN	NaN	6.93358	NaN	NaN	NaN	NaN
	-115.183	0.43998	0.42578	-109.777	0.27432	0.14823	-117.002	0.31935	0.44365		6.73979	NaN	NaN	NaN	NaN	7.0574	NaN	NaN	NaN	NaN
	-115.089	0.42158	0.40367	-109.691	0.28162	0.13671	-116.91	0.31827	0.5239		6.85804	NaN	NaN	NaN	NaN	7.18121	NaN	NaN	NaN	NaN
	-114.995	0.47215	0.44937	-109.605	0.27082	0.16816	-116.818	0.33753	0.43998		6.97628	NaN	NaN	NaN	NaN	7.30503	NaN	NaN	NaN	NaN
	-114.902	0.49805	0.3547	-109.519	0.2589	0.07246	-116.726	0.43207	0.3101		7.09452	NaN	NaN	NaN	NaN	7.42884	NaN	NaN	NaN	NaN
	-114.808	0.50537	0.38623	-109.433	0.24038	0.07498	-116.634	0.43478	0.43586		7.21276	NaN	NaN	NaN	NaN	7.55265	NaN	NaN	NaN	NaN
	-114.715	0.51917	0.33322	-109.347	0.24697	0.19029	-116.542	0.49967	0.40131		7.331	NaN	NaN	NaN	NaN	7.67647	NaN	NaN	NaN	NaN
	-114.621	0.57031	0.29718	-109.26	0.24525	0.28352	-116.45	0.58165	0.26726		7.44925	NaN	NaN	NaN	NaN	7.80028	NaN	NaN	NaN	NaN
	-114.528	0.55456	0.25825	-109.174	0.2636	0.37039	-116.358	0.57415	0.19872		7.56749	NaN	NaN	NaN	NaN	7.9241	NaN	NaN	NaN	NaN
	-114.434	0.55723	0.34398	-109.088	0.26991	0.3757	-116.266	0.65067	0.17468		7.68573	NaN	NaN	NaN	NaN	8.04791	NaN	NaN	NaN	NaN
	-114.34	0.53791	0.33923	-109.002	0.26712	0.27332	-116.174	0.77248	0.2043		7.80397	NaN	NaN	NaN	NaN	8.17172	5.35106	1.48108	1.0246	0.3872
	-114.247	0.52534	0.35364	-108.916	0.25097	0.17505	-116.082	0.92889	0.16055		7.92221	NaN	NaN	NaN	NaN	8.29554	4.89234	1.81041	1.73635	2.81117
	-114.153	0.50701	0.3892	-108.83	0.23281	0.11468	-115.99	0.91306	0.24367		8.04046	NaN	NaN	NaN	NaN	8.41935	5.29175	1.28952	0.96591	0.49596
	-114.06	0.49909	0.43077	-108.743	0.22656	0.1497	-115.898	0.93138	0.32372		8.1587	NaN	NaN	NaN	NaN	8.54317	5.13136	2.09748	1.14454	0.51201
	-113.966	0.53434	0.45004	-108.657	0.23379	0.18115	-115.806	0.79345	0.37134		8.27694	NaN	NaN	NaN	NaN	8.66698	4.75616	1.5989	1.14014	0.6904
	-113.873	0.5301	0.51449	-108.571	0.23335	0.11978	-115.714	0.77133	0.21541		8.39518	NaN	NaN	NaN	NaN	8.79079	4.87097	1.71689	1.34065	0.75693
	-113.779	0.49476	0.50814	-108.485	0.23495	0.11584	-115.622	0.8373	0.32684		8.51342	NaN	NaN	NaN	NaN	8.91461	4.71728	1.66164	1.27307	1.11301
	-113.685	0.46747	0.43236	-108.399	0.24355	0.0907	-115.53	0.80584	0.31875		8.63167	NaN	NaN	NaN	NaN	9.03842	3.90275	1.73397	1.84246	1.84624
	-113.592	0.45331	0.33961	-108.313	0.24904	0.16316	-115.438	0.70883	0.24684		8.74991	NaN	NaN	NaN	NaN	9.16224	4.3351	1.43369	1.31211	0.70493
	-113.498	0.4669	0.31241	-108.226	0.29806	0.29162	-115.346	0.72463	0.29134		8.86815	NaN	NaN	NaN	NaN	9.28605	3.86765	1.92276	1.5828	1.123
	-113.405	0.46298	0.28978	-108.14	0.31971	0.24651	-115.254	0.67514	0.29029		8.98639	NaN	NaN	NaN	NaN	9.40986	3.76787	1.59799	1.4458	0.82224
	-113.311	0.47392	0.29348	-108.054	0.33053	0.29646	-115.162	0.6308	0.27797		9.10463	NaN	NaN	NaN	NaN	9.53368	3.38492	1.79944	1.94175	1.61543
	-113.218	0.50634	0.33269	-107.968	0.36307	0.35319	-115.07	0.60194	0.17831		9.22288	NaN	NaN	NaN	NaN	9.65749	4.17391	1.54999	1.65938	1.13052
	-113.124	0.48958	0.36734	-107.882	0.41355	0.50284	-114.978	0.5863	0.11062		9.34112	NaN	NaN	NaN	NaN	9.78131	3.66023	1.31257	1.5582	1.10429
	-113.031	0.48886	0.39411	-107.796	0.36277	0.564	-114.886	0.55134	0.08724		9.45936	NaN	NaN	NaN	NaN	9.90512	3.59432	1.87127	1.7074	1.34962
	-112.937	0.50162	0.3905	-107.709	0.35501	0.48949	-114.794	0.50745	0.05808		9.5776	NaN	NaN	NaN	NaN	10.0289	3.36583	1.61084	1.87704	1.43289
	-112.843	0.48771	0.41631	-107.623	0.36009	0.44316	-114.702	0.55161	0.06004		9.69584	NaN	NaN	NaN	NaN	10.1527	3.27711	1.78808	1.44708	1.16314
	-112.75	0.48829	0.43467	-107.537	0.34473	0.30866	-114.61	0.55963	0.06461		9.81409	NaN	NaN	NaN	NaN	10.2766	2.65379	1.55382	1.48261	1.22136
	-112.656	0.51735	0.50252	-107.451	0.31788	0.20796	-114.518	0.6199	0.07512		9.93233	NaN	NaN	NaN	NaN	10.4004	3.16479	1.85653	1.88159	1.35541
	-112.563	0.50952	0.50776	-107.365	0.29504	0.23562	-114.426	0.59662	0.12998		10.0506	NaN	NaN	NaN	NaN	10.5242	3.57416	1.43647	2.45678	2.5604
	-112.469	0.57549	0.51896	-107.279	0.26738	0.22095	-114.334	0.59076	0.13144		10.1688	NaN	NaN	NaN	NaN	10.648	3.32332	1.72753	2.95471	2.76836
	-112.376	0.49989	0.50564	-107.192	0.26175	0.18151	-114.242	0.53056	0.09192		10.2871	NaN	NaN	NaN	NaN	10.7718	3.07975	1.24225	2.19132	2.34025
	-112.282	0.50837	0.50247	-107.106	0.25622	0.19808	-114.15	0.49034	0.12767		10.4053	NaN	NaN	NaN	NaN	10.8956	3.00529	1.44998	2.09468	1.1501
	-112.188	0.56985	0.37988	-107.02	0.25731	0.08518	-114.059	0.48728	0.14185		10.5235	NaN	NaN	NaN	NaN	11.0195	3.13489	1.62132	2.23969	1.67478
	-112.095	0.59412	0.35931	-106.934	0.24004	0.07598	-113.967	0.50615	0.12631		10.6418	NaN	NaN	NaN	NaN	11.1433	3.23367	1.79389	1.7188	1.137
	-112.001	0.5599	0.29367	-106.848	0.23923	0.09554	-113.875	0.5239	0.17137		10.76	NaN	NaN	NaN	NaN	11.2671	3.20142	1.65854	2.18341	1.37706
	-111.908	0.52195	0.30833	-106.762	0.26456	0.06157	-113.783	0.5899	0.15181		10.8783	NaN	NaN	NaN	NaN	11.3909	2.92632	1.65894	1.67031	0.64351
	-111.814	0.47567	0.32861	-106.675	0.25192	0.10106	-113.691	0.65576	0.13008		10.9965	NaN	NaN	NaN	NaN	11.5147	3.1429	1.19703	2.78902	2.10503
	-111.721	0.46011	0.35806	-106.589	0.26203	0.1976	-113.599	0.77389	0.13214		11.1148	NaN	NaN	NaN	NaN	11.6385	3.16376	1.40829	2.40257	0.96574
	-111.627	0.40523	0.34437	-106.503	0.25059	0.107	-113.507	0.92312	0.15638		11.233	NaN	NaN	NaN	NaN	11.7623	2.94044	1.43394	2.73165	1.52318
	-111.533	0.42985	0.3089	-106.417	0.28124	0.1528	-113.415	0.96951	0.1683		11.3512	NaN	NaN	NaN	NaN	11.8861	2.4231	1.34806	2.55005	1.84064
	-111.44	0.41905	0.35114	-106.331	0.26924	0.1089	-113.323	0.91458	0.18152		11.4695	NaN	NaN	NaN	NaN	12.01	2.51134	1.26461	2.01693	1.70365
	-111.346	0.41214	0.29732	-106.245	0.26387	0.18388	-113.231	0.92421	0.18369		11.5877	NaN	NaN	NaN	NaN	12.1338	2.70601	1.40905	2.1111	1.02173
	-111.253	0.42324	0.29766	-106.158	0.26071	0.14197	-113.139	1.07169	0.16619		11.706	NaN	NaN	NaN	NaN	12.2576	2.48266	1.10665	2.58421	1.36484
	-111.159	0.46575	0.45331	-106.072	0.25309	0.14634	-113.047	1.06545	0.19505		11.8242	NaN	NaN	NaN	NaN	12.3814	2.40481	1.32882	2.52081	1.54012
	-111.066	0.4535	0.44389	-105.986	0.27061	0.1273	-112.955	1.04721	0.22321		11.9424	NaN	NaN	NaN	NaN	12.5052	2.59782	1.39756	3.07276	1.82382
	-110.972	0.4893	0.40055	-105.9	0.25854	0.35845	-112.863	0.99688	0.30758		12.0607	NaN	NaN	NaN	NaN	12.629	2.29672	1.28089	3.72354	1.9186
	-110.878	0.49103	0.43404	-105.814	0.28697	0.30645	-112.771	0.8866	0.31794		12.1789	NaN	NaN	NaN	NaN	12.7528	2.55058	1.28433	3.75882	2.39536
	-110.785	0.51601	0.30636	-105.728	0.28898	0.27595	-112.679	0.79244	0.28822		12.2972	4.2863	1.2884	1.11459	0.46832	12.8767	2.59464	1.23828	3.58564	2.14706
	-110.691	0.51224	0.27666	-105.641	0.27858	0.30477	-112.587	0.85222	0.27736		12.4154	4.32759	1.10129	1.23352	0.64764	13.0005	2.34546	1.25123	3.18533	2.05082
	-110.598	0.58691	0.28108	-105.555	0.24965	0.17888	-112.495	0.61179	0.2664		12.5336	4.11252	1.24195	1.22362	0.55209	13.1243	2.383	1.05709	3.47841	1.92499
	-110.504	0.54972	0.23552	-105.469	0.2476	0.13782	-112.403	0.55172	0.40021		12.6519	4.1138	1.22182	1.27984	0.52841	13.2481	2.50732	1.055	4.00098	1.59708
	-110.411	0.54116	0.21515	-105.383	0.24984	0.0917	-112.311	0.55247	0.66978		12.7701	3.90181	0.87848	1.49536	0.66427	13.3719	2.3862	1.3495	3.53812	1.78423
	-110.317	0.51919	0.28156	-105.297	0.25198	0.08329	-112.219	0.51817	0.52933		12.8884	3.87268	0.93396	1.7305	0.80056	13.4957	2.14052	1.12437	3.17221	1.81679
	-110.223	0.48048	0.30405	-105.211	0.25643	0.08723	-112.127	0.50192	0.6031		13.0066	3.61915	0.86892	1.71847	0.80419	13.6195	2.2609	1.14713	3.36633	2.68894
	-110.13	0.48868	0.29679	-105.124	0.24204	0.052	-112.035	0.4981	0.59174		13.1249	3.683	1.00578	1.66524	0.87151	13.7433	2.21856	1.4266	3.90044	3.67883
	-110.036	0.48576	0.31006	-105.038	0.25372	0.05963	-111.943	0.53203	0.55357		13.2431	3.70208	0.89158	1.53674	0.93107	13.8672	2.11226	1.05873	4.00729	2.87157
	-109.943	0.48753	0.25883	-104.952	0.26224	0.11079	-111.851	0.59986	0.3458		13.3613	3.72255	1.10898	1.63996	1.03628	13.991	2.24448	1.04002	4.57026	2.91073
	-109.849	0.47586	0.23514	-104.866	0.26985	0.15343	-111.759	0.62698	0.31905		13.4796	3.48805	1.01163	1.56526	0.8656	14.1148	2.11639	1.04555	3.73723	2.38603
	-109.756	0.49172	0.33774	-104.78	0.267	0.12383	-111.667	0.70543	0.28355		13.5978	3.69038	1.19381	1.63689	0.88664	14.2386	2.0724	1.00974	3.54342	1.97811
	-109.662	0.50333	0.38882	-104.694	0.24814	0.07167	-111.575	0.77972	0.23186		13.7161	3.56211	1.17003	1.72298	0.72256	14.3624	2.23751	1.04916	3.85462	2.81774
	-109.568	0.50289	0.42606	-104.607	0.27098	0.06904	-111.483	0.84624	0.30738		13.8343	3.2244	0.77875	1.83969	0.9624	14.4862	2.13662	0.9952	3.1896	1.98542
	-109.475	0.47756	0.32986	-104.521	0.25674	0.07262	-111.391	0.91546	0.41247		13.9526	3.41806	1.0724	1.79746	0.89325	14.61	2.07148	0.92956	3.3428	2.58096
	-109.381	0.5278	0.30333	-104.435	0.29225	0.08508	-111.299	0.97927	0.46593		14.0708	3.24395	0.97451	1.90719	0.75727	14.7339	1.99829	1.05566	3.7016	2.5949
	-109.288	0.52787	0.28651	-104.349	0.30154	0.19566	-111.207	0.97501	0.45165		14.189	3.10006	0.80389	1.97703	0.95163	14.8577	1.90396	0.90082	3.19986	2.11743
	-109.194	0.49962	0.29646	-104.263	0.30012	0.17883	-111.115	0.96452	0.5151		14.3073	3.39873	1.11371	1.99749	1.10482	14.9815	1.96293	0.90042	3.77719	2.49382
	-109.101	0.53641	0.29463	-104.177	0.28416	0.15733	-111.023	0.95086	0.675		14.4255	3.11474	0.79699	2.10364	1.02565	15.1053	1.79289	0.80198	4.28358	2.76234
	-109.007	0.51357	0.2731	-104.09	0.28107	0.19382	-110.931	0.97174	0.65343		14.5438	3.05774	0.88673	2.26604	1.29791	15.2291	1.69944	0.66217	3.87265	2.21786
	-108.913	0.46876	0.2708	-104.004	0.25471	0.28226	-110.839	0.92709	0.6218		14.662	3.09266	0.80928	2.33351	1.22432	15.3529	1.59856	0.75643	4.10386	2.73463
	-108.82	0.4599	0.27868	-103.918	0.23608	0.32417	-110.747	0.95375	0.59123		14.7803	3.11387	1.05916	2.11428	0.97529	15.4767	1.54528	0.58894	3.37779	2.48316
	-108.726	0.4818	0.2644	-103.832	0.25727	0.29304	-110.655	0.87411	0.58636		14.8985	2.83456	0.75872	2.55979	1.1864	15.6006	1.59817	0.70932	3.77677	2.85049
	-108.633	0.44521	0.20659	-103.746	0.25477	0.16737	-110.563	0.7925	0.55764		15.0167	2.85316	0.79324	2.55576	1.08815	15.7244	1.53455	0.57941	4.4925	2.75885
	-108.539	0.44175	0.21889	-103.66	0.24988	0.20081	-110.471	0.73084	0.46824		15.135	2.90454	0.9731	2.46837	1.26964	15.8482	1.64161	0.7379	3.79666	2.97359
	-108.446	0.46395	0.2286	-103.573	0.24967	0.14965	-110.379	0.68715	0.36642		15.2532	2.80209	0.8048	2.80373	1.15575	15.972	1.39553	0.60098	3.68988	2.87271
	-108.352	0.48661	0.2918	-103.487	0.26087	0.13508	-110.287	0.61813	0.23342		15.3715	2.76651	0.98837	2.66266	1.27304	16.0958	1.46037	0.70249	4.00411	2.87651
	-108.259	0.51279	0.27824	-103.401	0.24426	0.12572	-110.195	0.64109	0.16292		15.4897	2.75109	0.77239	3.0114	1.34776	16.2196	1.42495	0.6028	3.66448	2.81611
	-108.165	0.50784	0.34283	-103.315	0.23566	0.08482	-110.103	0.69284	0.12138		15.6079	2.64344	0.81431	2.73496	1.25831	16.3435	1.38133	0.53898	3.27517	2.16873
	-108.071	0.53146	0.36705	-103.229	0.2304	0.04059	-110.011	0.64775	0.13245		15.7262	2.70691	0.70397	2.66005	1.17499	16.4673	1.27394	0.46273	2.53872	1.96194
	-107.978	0.53752	0.34192	-103.143	0.24781	0.07377	-109.919	0.6106	0.14366		15.8444	2.59028	0.70069	2.91668	1.1907	16.5911	1.29368	0.52355	2.65198	2.16429
	-107.884	0.52732	0.32476	-103.056	0.25869	0.05379	-109.827	0.60766	0.11465		15.9627	2.57947	0.69291	3.11657	1.41861	16.7149	1.32303	0.60476	2.66277	1.83701
	-107.791	0.51152	0.33211	-102.97	0.26047	0.13887	-109.735	0.62379	0.09252		16.0809	2.62531	0.66175	2.80108	1.1329	16.8387	1.35413	0.58994	3.3515	2.73068
	-107.697	0.4785	0.35475	-102.884	0.23339	0.20896	-109.643	0.74813	0.12707		16.1991	2.48382	0.67802	3.15778	1.40839	16.9625	1.23524	0.802	2.20229	1.71295
	-107.604	0.47044	0.40348	-102.798	0.24955	0.27837	-109.551	0.72134	0.14411		16.3174	2.49024	0.75981	2.90166	0.98779	17.0863	1.13093	0.61034	2.58019	2.15681
	-107.51	0.4791	0.46235	-102.712	0.27811	0.39962	-109.459	0.76649	0.14477		16.4356	2.42844	0.69861	3.29123	1.56642	17.2101	1.15199	0.57675	2.17962	1.4813
	-107.416	0.46211	0.50291	-102.626	0.30626	0.57246	-109.367	0.80076	0.15402		16.5539	2.35095	0.69195	3.3968	1.38329	17.334	1.17245	0.53587	2.1285	1.62279
	-107.323	0.452	0.41506	-102.539	0.33108	0.65176	-109.275	0.86904	0.1591		16.6721	2.39251	0.71776	3.11	1.13793	17.4578	1.12878	0.60375	2.11961	1.72194
	-107.229	0.43614	0.35066	-102.453	0.31795	0.67831	-109.183	0.83643	0.19414		16.7904	2.31024	0.65679	3.30733	1.10034	17.5816	1.0436	0.49743	1.55462	0.9572
	-107.136	0.43264	0.35763	-102.367	0.29445	0.4978	-109.091	0.68718	0.2037		16.9086	2.18026	0.64921	3.44771	0.80233	17.7054	1.0722	0.67714	1.61123	1.36222
	-107.042	0.43632	0.2978	-102.281	0.31556	0.28894	-108.999	0.58631	0.23427		17.0268	2.30644	0.67018	3.15006	1.0967	17.8292	1.00668	0.49841	1.47164	1.1789
	-106.949	0.45667	0.37027	-102.195	0.29766	0.20965	-108.907	0.5374	0.15085		17.1451	2.21944	0.59178	3.39384	1.26639	17.953	1.07299	0.56991	1.39651	1.02344
	-106.855	0.47615	0.29449	-102.109	0.30161	0.13487	-108.815	0.57115	0.16372		17.2633	2.19778	0.63848	3.36014	0.82786	18.0768	0.98238	0.48692	1.47171	1.18121
	-106.761	0.48741	0.28516	-102.022	0.28323	0.13608	-108.723	0.49338	0.24035		17.3816	2.04596	0.62671	3.53232	0.83077	18.2007	0.97161	0.50464	1.55729	1.19373
	-106.668	0.48447	0.3511	-101.936	0.29875	0.08792	-108.632	0.57511	0.12742		17.4998	2.13803	0.67258	3.34508	0.89618	18.3245	0.88938	0.44797	1.26508	0.95178
	-106.574	0.4674	0.41121	-101.85	0.24718	0.07125	-108.54	0.61818	0.06507		17.6181	2.06659	0.57323	3.47762	1.05312	18.4483	0.82368	0.37557	1.09693	0.82673
	-106.481	0.46948	0.31433	-101.764	0.22861	0.10448	-108.448	0.71156	0.06632		17.7363	2.15983	0.734	3.34088	1.04216	18.5721	0.82214	0.48446	1.01991	0.70471
	-106.387	0.47042	0.2967	-101.678	0.21101	0.07651	-108.356	0.72382	0.13561		17.8545	2.21662	0.80216	3.34714	0.97535	18.6959	0.91926	0.47167	1.26908	0.90931
	-106.294	0.45898	0.2818	-101.591	0.21152	0.08482	-108.264	0.69346	0.09222		17.9728	2.08457	0.59745	3.41946	1.1789	18.8197	0.80114	0.35471	1.09484	0.72018
	-106.2	0.44221	0.23259	-101.505	0.18138	0.08345	-108.172	0.70685	0.1071		18.091	2.16034	0.64085	3.38356	0.97839	18.9435	0.82886	0.40131	1.22989	0.79241
	-106.106	0.41739	0.2064	-101.419	0.2082	0.10001	-108.08	0.81049	0.06904		18.2093	2.02236	0.62075	3.66321	0.87446	19.0674	0.74864	0.29866	1.06832	0.63197
	-106.013	0.43508	0.18136	-101.333	0.24653	0.14581	-107.988	0.83033	0.07794		18.3275	2.10639	0.55827	3.44208	1.08749	19.1912	0.80134	0.33133	0.99748	0.7726
	-105.919	0.42117	0.10741	-101.247	0.25368	0.21038	-107.896	0.82093	0.08749		18.4458	1.97089	0.63939	3.86404	1.14283	19.315	0.74342	0.28994	0.89157	0.44153
	-105.826	0.39922	0.13782	-101.161	0.22662	0.27479	-107.804	0.74161	0.10504		18.564	1.97836	0.5443	3.74043	0.95926	19.4388	0.75219	0.25516	1.08271	0.8437
	-105.732	0.36872	0.15027	-101.074	0.21263	0.32375	-107.712	0.69313	0.11148		18.6822	1.91094	0.49958	3.69237	1.3341	19.5626	0.74399	0.26342	0.97746	0.65309
	-105.639	0.34461	0.15786	-100.988	0.23767	0.33463	-107.62	0.5746	0.16619		18.8005	2.02617	0.56489	3.67102	1.24442	19.6864	0.70827	0.30079	0.94904	0.65231
	-105.545	0.36961	0.11807	-100.902	0.25162	0.4001	-107.528	0.53332	0.17846		18.9187	1.95287	0.60089	3.63198	1.03441	19.8102	0.72451	0.30858	1.03159	0.73393
	-105.451	0.37723	0.15118	-100.816	0.25045	0.43386	-107.436	0.4819	0.20304		19.037	1.95787	0.73017	3.58573	0.96751	19.934	0.6892	0.27926	0.87778	0.65427
	-105.358	0.40238	0.24436	-100.73	0.26444	0.54701	-107.344	0.47658	0.22829		19.1552	1.91492	0.71127	3.92826	0.94878	20.0579	0.6543	0.25298	0.85486	0.53835
	-105.264	0.38942	0.29891	-100.644	0.26914	0.60338	-107.252	0.45779	0.38748		19.2735	1.80909	0.47931	3.60485	1.12338	20.1817	0.66049	0.22592	0.999	0.61865
	-105.171	0.37965	0.29064	-100.557	0.31312	0.69666	-107.16	0.38878	0.24101		19.3917	1.79019	0.51362	3.45963	1.03753	20.3055	0.63671	0.20354	0.78954	0.40844
	-105.077	0.36908	0.27892	-100.471	0.30578	0.66953	-107.068	0.36532	0.16302		19.5099	1.79653	0.58703	3.72382	0.9098	20.4293	0.70656	0.24605	0.70808	0.44478
	-104.984	0.34673	0.3287	-100.385	0.2756	0.55706	-106.976	0.3509	0.125		19.6282	1.70103	0.44166	3.41319	0.98527	20.5531	0.70825	0.20167	0.71587	0.3731
	-104.89	0.40919	0.22649	-100.299	0.27539	0.53634	-106.884	0.34087	0.11394		19.7464	1.86169	0.51662	3.63638	0.88293	20.6769	0.66039	0.21687	0.82103	0.54063
	-104.796	0.39485	0.21221	-100.213	0.29141	0.53739	-106.792	0.3486	0.0886		19.8647	1.73075	0.49218	3.25716	1.05301	20.8008	0.60854	0.2115	0.71163	0.44209
	-104.703	0.4056	0.28069	-100.127	0.31554	0.38474	-106.7	0.36833	0.06029		19.9829	1.73306	0.60233	3.37147	0.9474	20.9246	0.60852	0.16199	0.64241	0.36657
	-104.609	0.39234	0.27406	-100.04	0.30813	0.22242	-106.608	0.33826	0.03495		20.1011	1.83881	0.62489	3.31997	1.21827	21.0484	0.61093	0.16397	0.71729	0.39658
	-104.516	0.40841	0.22745	-99.954	0.31816	0.20638	-106.516	0.33631	0.03319		20.2194	1.83798	0.63488	3.54487	1.37231	21.1722	0.59179	0.20994	0.69558	0.41205
	-104.422	0.41514	0.22202	-99.868	0.32657	0.10953	-106.424	0.37888	0.03238		20.3376	1.79098	0.68842	3.5479	1.05275	21.296	0.61702	0.15894	0.70184	0.3895
	-104.329	0.42034	0.25556	-99.782	0.33454	0.14597	-106.332	0.43622	0.06386		20.4559	1.77353	0.64676	3.16984	0.89615	21.4198	0.60648	0.20998	0.64285	0.40582
	-104.235	0.45092	0.19765	-99.696	0.3702	0.18462	-106.24	0.49133	0.05431		20.5741	1.75061	0.61739	2.88232	0.73402	21.5436	0.56016	0.16321	0.65273	0.3318
	-104.141	0.44737	0.23504	-99.61	0.3749	0.172	-106.148	0.50192	0.04867		20.6924	1.79303	0.55585	3.17128	0.85529	21.6674	0.5781	0.15036	0.82063	0.51391
	-104.048	0.46142	0.25638	-99.523	0.37242	0.18072	-106.056	0.54606	0.04319		20.8106	1.72737	0.60779	3.03161	1.10635	21.7913	0.60707	0.13294	0.75782	0.37602
	-103.954	0.44392	0.23163	-99.437	0.36856	0.21422	-105.964	0.64063	0.07744		20.9288	1.78093	0.62016	3.16869	0.99616	21.9151	0.60134	0.19261	0.75764	0.54282
	-103.861	0.4474	0.26858	-99.351	0.38666	0.14008	-105.872	0.73746	0.11389		21.0471	1.71864	0.59871	2.81766	0.62099	22.0389	0.59123	0.20048	0.75063	0.56082
	-103.767	0.4246	0.32611	-99.265	0.3633	0.13929	-105.78	0.81832	0.1686		21.1653	1.71776	0.60109	2.91461	0.92638	22.1627	0.64293	0.21109	0.67972	0.45868
	-103.674	0.41085	0.37657	-99.179	0.36101	0.23141	-105.688	0.82204	0.15065		21.2836	1.82217	0.84646	2.58929	0.77078	22.2865	0.66756	0.20439	0.7809	0.46129
	-103.58	0.44885	0.43813	-99.093	0.35694	0.10764	-105.596	0.79586	0.20365		21.4018	1.69172	0.64274	2.95187	1.23748	22.4103	0.62927	0.19169	0.7695	0.5749
	-103.487	0.46586	0.43914	-99.006	0.34423	0.23799	-105.504	0.78918	0.25881		21.52	1.73162	0.72028	3.03228	0.98075	22.5342	0.65968	0.16643	0.64158	0.38983
	-103.393	0.49204	0.38858	-98.92	0.30037	0.19518	-105.412	0.76708	0.28239		21.6383	1.55846	0.69722	2.70343	1.16379	22.658	0.6632	0.13845	0.6111	0.31665
	-103.299	0.49612	0.36739	-98.834	0.28078	0.1558	-105.32	0.74172	0.35867		21.7565	1.60111	0.70167	2.56042	1.00388	22.7818	0.62225	0.15566	0.61219	0.38574
	-103.206	0.47461	0.34187	-98.748	0.27386	0.09649	-105.228	0.68848	0.32066		21.8748	1.60097	0.62582	2.60267	1.15823	22.9056	0.63457	0.20496	0.64018	0.38579
	-103.112	0.42154	0.3794	-98.662	0.26601	0.23499	-105.136	0.63328	0.25333		21.993	1.5544	0.62625	2.67724	0.90788	23.0294	0.58704	0.15126	0.47738	0.28842
	-103.019	0.40802	0.38493	-98.576	0.27182	0.35525	-105.044	0.60392	0.21743		22.1112	1.5582	0.64033	2.63013	1.19673	23.1532	0.60176	0.15084	0.51383	0.27867
	-102.925	0.3913	0.40305	-98.489	0.28407	0.40809	-104.952	0.6251	0.1945		22.2295	1.5301	0.62967	2.35416	0.99512	23.277	0.60141	0.12334	0.61757	0.45374
	-102.832	0.39204	0.44365	-98.403	0.26824	0.34783	-104.86	0.67267	0.22829		22.3477	1.51172	0.55857	2.30116	1.0864	23.4008	0.57403	0.20432	0.54648	0.34854
	-102.738	0.39743	0.49017	-98.317	0.27507	0.29804	-104.768	0.69104	0.23533		22.466	1.44718	0.48161	2.21481	1.07449	23.5247	0.59307	0.13166	0.66739	0.44566
	-102.644	0.4153	0.49666	-98.231	0.25267	0.15333	-104.676	0.66083	0.17841		22.5842	1.35057	0.51912	2.0151	1.07706	23.6485	0.58416	0.18678	0.6289	0.3895
	-102.551	0.43883	0.40473	-98.145	0.25366	0.08308	-104.584	0.67979	0.17323		22.7025	1.38473	0.56142	1.94123	1.01684	23.7723	0.6056	0.15898	0.69283	0.57477
	-102.457	0.42706	0.37224	-98.059	0.24149	0.13903	-104.492	0.68772	0.17825		22.8207	1.34907	0.49092	2.0129	1.00148	23.8961	0.5894	0.22565	0.60212	0.43689
	-102.364	0.4296	0.35648	-97.972	0.24109	0.22184	-104.4	0.69924	0.17916		22.9389	1.44015	0.6599	2.37126	1.17331	24.0199	0.59811	0.17172	0.58485	0.40483
	-102.27	0.40837	0.29747	-97.886	0.2396	0.20249	-104.308	0.69367	0.17966		23.0572	1.40079	0.53531	2.10094	0.9472	24.1437	0.60304	0.23232	0.53533	0.3674
	-102.177	0.40751	0.26556	-97.8	0.22175	0.20092	-104.216	0.66055	0.22266		23.1754	1.35947	0.52479	2.03164	1.09695	24.2675	0.59746	0.1985	0.53647	0.3255
	-102.083	0.46236	0.26705	-97.714	0.20986	0.13787	-104.124	0.62327	0.22019		23.2937	1.4554	0.65022	2.03436	0.97009	24.3914	0.57497	0.16489	0.52499	0.26112
	-101.989	0.46561	0.31909	-97.628	0.22274	0.09512	-104.032	0.61854	0.13858		23.4119	1.35886	0.43225	1.84298	1.0447	24.5152	0.6272	0.2124	0.60382	0.46063
	-101.896	0.44051	0.30962	-97.542	0.21649	0.10243	-103.94	0.59507	0.12651		23.5302	1.34227	0.54157	1.77303	0.88057	24.639	0.56671	0.15329	0.63706	0.60493
	-101.802	0.43114	0.35235	-97.455	0.2052	0.10254	-103.848	0.57057	0.13491		23.6484	1.27019	0.44007	1.80264	1.00424	24.7628	0.52097	0.18575	0.58048	0.32572
	-101.709	0.38571	0.39761	-97.369	0.21714	0.07856	-103.756	0.52222	0.20189		23.7666	1.23778	0.5102	1.75079	0.9298	24.8866	0.549	0.18407	0.48982	0.30989
	-101.615	0.38762	0.44822	-97.283	0.21758	0.12557	-103.664	0.46921	0.2306		23.8849	1.15973	0.39516	1.53746	1.05884	25.0104	0.59208	0.19139	0.55072	0.36136
	-101.522	0.4051	0.58518	-97.197	0.23165	0.09176	-103.572	0.50112	0.27058		24.0031	1.25565	0.51592	1.50411	0.7258	25.1342	0.59142	0.19699	0.52104	0.30607
	-101.428	0.40517	0.41097	-97.111	0.24285	0.04827	-103.48	0.49006	0.30155		24.1214	1.15803	0.44639	1.47692	0.97777	25.2581	0.6596	0.238	0.57638	0.32036
	-101.334	0.43913	0.44692	-97.025	0.25523	0.16032	-103.388	0.46372	0.2401		24.2396	1.13602	0.4565	1.42715	0.88198	25.3819	0.66312	0.2269	0.47145	0.24126
	-101.241	0.45103	0.46806	-96.938	0.26977	0.16495	-103.297	0.45507	0.24835		24.3578	1.09864	0.431	1.34836	0.79456	25.5057	0.61148	0.1656	0.49657	0.28811
	-101.147	0.45789	0.42376	-96.852	0.33292	0.19508	-103.205	0.50852	0.28445		24.4761	1.03263	0.35769	1.24968	0.81671	25.6295	0.60287	0.16412	0.52068	0.32481
	-101.054	0.43165	0.42794	-96.766	0.36445	0.20665	-103.113	0.55212	0.32408		24.5943	1.06908	0.50184	1.31385	0.59488	25.7533	0.61593	0.237	0.53698	0.37976
	-100.96	0.4511	0.42409	-96.68	0.35008	0.15491	-103.021	0.56594	0.28476		24.7126	1.03731	0.40131	1.31486	0.74446	25.8771	0.56409	0.18132	0.57247	0.66273
	-100.867	0.46819	0.33144	-96.594	0.33448	0.16532	-102.929	0.5352	0.28491		24.8308	0.9089	0.28469	1.25692	0.86665	26.0009	0.59889	0.15668	0.51185	0.40294
	-100.773	0.43823	0.3746	-96.508	0.3293	0.06341	-102.837	0.52784	0.319		24.9491	0.97005	0.36113	1.2443	0.76345	26.1247	0.56153	0.17883	0.60984	0.54981
	-100.679	0.48021	0.3719	-96.421	0.34182	0.03718	-102.745	0.45218	0.39266		25.0673	1.02193	0.40035	1.2074	0.70665	26.2486	0.59488	0.19339	0.54383	0.35213
	-100.586	0.52041	0.3128	-96.335	0.37209	0.05206	-102.653	0.43179	0.33192		25.1855	0.92745	0.3499	1.05239	0.69177	26.3724	0.67477	0.23461	0.66308	0.47281
	-100.492	0.54622	0.36426	-96.249	0.38327	0.1221	-102.561	0.47264	0.29788		25.3038	0.9714	0.45718	0.974	0.54036	26.4962	0.61192	0.24266	0.57538	0.21952
	-100.399	0.51307	0.28257	-96.163	0.37605	0.04306	-102.469	0.57781	0.44174		25.422	0.88462	0.38106	1.03516	0.69982	26.62	0.54718	0.27809	0.70239	0.46158
	-100.305	0.49227	0.25696	-96.077	0.3686	0.04038	-102.377	0.74524	0.56745		25.5403	0.84595	0.37257	0.95105	0.62701	26.7438	0.57746	0.1677	0.52246	0.29387
	-100.212	0.51981	0.26657	-95.991	0.3651	0.0896	-102.285	0.91848	0.68184		25.6585	0.87343	0.36441	0.99153	0.72772	26.8676	0.58751	0.16378	0.55117	0.33139
	-100.118	0.53033	0.24095	-95.904	0.36906	0.09996	-102.193	1.06236	0.57253		25.7768	0.84126	0.36057	0.92866	0.73832	26.9915	0.58127	0.16879	0.54298	0.25412
	-100.024	0.52817	0.34557	-95.818	0.35539	0.07645	-102.101	0.92829	0.44259		25.895	0.71716	0.32384	0.79811	0.49235	27.1153	0.6129	0.22497	0.52627	0.23088
	-99.931	0.52953	0.40381	-95.732	0.33594	0.05915	-102.009	0.87378	0.27847		26.0132	0.78407	0.29179	0.83971	0.53938	27.2391	0.64103	0.22627	0.57668	0.27948
	-99.837	0.50019	0.4734	-95.646	0.32923	0.13703	-101.917	0.75365	0.22331		26.1315	0.70531	0.29047	0.83176	0.63886	27.3629	0.62289	0.26371	0.54232	0.29996
	-99.744	0.4951	0.52794	-95.56	0.32407	0.14008	-101.825	0.63955	0.23301		26.2497	0.72648	0.29688	0.78185	0.43405	27.4867	0.52811	0.25542	0.49635	0.27662
	-99.65	0.51242	0.50012	-95.474	0.33584	0.22221	-101.733	0.59505	0.21974		26.368	0.69856	0.25871	0.83286	0.60421	27.6105	0.56419	0.24474	0.5162	0.27691
	-99.557	0.50063	0.40314	-95.387	0.3272	0.23662	-101.641	0.50167	0.18977		26.4862	0.69708	0.21231	0.77086	0.46047	27.7343	0.58486	0.19844	0.56786	0.34466
	-99.463	0.45474	0.28415	-95.301	0.33483	0.22116	-101.549	0.50872	0.16367		26.6044	0.70115	0.32492	0.88507	0.66071	27.8581	0.61187	0.19396	0.52039	0.32901
	-99.369	0.44422	0.24398	-95.215	0.37471	0.28736	-101.457	0.51616	0.17433		26.7227	0.73597	0.34546	0.82124	0.65267	27.982	0.58718	0.25873	0.62506	0.68253
	-99.276	0.44781	0.27973	-95.129	0.41735	0.32375	-101.365	0.59548	0.15754		26.8409	0.67457	0.25322	0.66076	0.30601	28.1058	0.58093	0.23129	0.53213	0.23115
	-99.182	0.4438	0.37532	-95.043	0.42985	0.34021	-101.273	0.65217	0.09307		26.9592	0.67553	0.28039	0.64868	0.35901	28.2296	0.57692	0.23854	0.51286	0.28487
	-99.089	0.44286	0.38301	-94.957	0.43554	0.38027	-101.181	0.6626	0.06808		27.0774	0.59294	0.26176	0.80091	0.6636	28.3534	0.62996	0.19461	0.51294	0.27028
	-98.995	0.43217	0.36426	-94.87	0.4059	0.32249	-101.089	0.69453	0.09549		27.1957	0.63033	0.30438	0.80453	0.63645	28.4772	0.53289	0.26118	0.67538	0.41722
	-98.902	0.40629	0.39281	-94.784	0.36529	0.26633	-100.997	0.69725	0.11158		27.3139	0.59934	0.28524	0.59906	0.37108	28.601	0.56663	0.25706	0.70335	0.50304
	-98.808	0.41106	0.4166	-94.698	0.3505	0.31281	-100.905	0.72461	0.12762		27.4321	0.6294	0.29546	0.54056	0.2589	28.7248	0.56352	0.14201	0.61293	0.3841
	-98.715	0.39922	0.4127	-94.612	0.34534	0.31628	-100.813	0.78089	0.12289		27.5504	0.62955	0.27448	0.5782	0.2407	28.8487	0.53639	0.22835	0.61103	0.44476
	-98.621	0.37698	0.37474	-94.526	0.32416	0.38317	-100.721	0.79027	0.1426		27.6686	0.59321	0.29426	0.55672	0.2462	28.9725	0.63343	0.24503	0.54399	0.36044
	-98.527	0.43174	0.35177	-94.44	0.30448	0.42555	-100.629	0.78852	0.23578		27.7869	0.56426	0.28639	0.52338	0.29514	29.0963	0.58915	0.18188	0.5334	0.26907
	-98.434	0.44666	0.42688	-94.353	0.29808	0.49995	-100.537	0.72858	0.35777		27.9051	0.60095	0.28281	0.57259	0.29464	29.2201	0.53549	0.29617	0.53569	0.37233
	-98.34	0.457	0.46499	-94.267	0.29349	0.44158	-100.445	0.73875	0.42434		28.0234	0.55564	0.2301	0.55332	0.36569	29.3439	0.62528	0.23911	0.52901	0.3038
	-98.247	0.4678	0.4178	-94.181	0.36235	0.42918	-100.353	0.75882	0.44521		28.1416	0.56459	0.27223	0.48615	0.27309	29.4677	0.57669	0.23129	0.49692	0.35949
	-98.153	0.47081	0.31414	-94.095	0.39411	0.4663	-100.261	0.88823	0.34268		28.2598	0.53377	0.21206	0.51266	0.31474	29.5916	0.62445	0.22281	0.5433	0.37568
	-98.06	0.43132	0.27195	-94.009	0.38196	0.41109	-100.169	0.87143	0.2312		28.3781	0.56146	0.23484	0.53728	0.25065	29.7154	0.61139	0.23312	1.05222	1.9017
	-97.966	0.42349	0.24345	-93.923	0.38994	0.43627	-100.077	0.8114	0.20596		28.4963	0.50676	0.20504	0.44722	0.21027	29.8392	0.57256	0.24887	0.92484	1.29159
	-97.872	0.40134	0.29319	-93.836	0.42259	0.57861	-99.985	0.81405	0.20817		28.6146	0.50753	0.27194	0.54822	0.40341	29.963	0.58148	0.22007	1.35675	3.03428
	-97.779	0.39531	0.26186	-93.75	0.4326	0.98933	-99.893	0.78487	0.2314		28.7328	0.51678	0.21749	0.61831	0.52625	30.0868	0.55611	0.21282	1.2316	2.7578
	-97.685	0.38209	0.27954	-93.664	0.45332	1.3155	-99.801	0.70599	0.54527		28.8511	0.55578	0.27649	0.65414	0.60904	30.2106	0.54445	0.22418	0.96251	1.84015
	-97.592	0.387	0.39512	-93.578	0.44997	1.54355	-99.709	0.74893	0.34374		28.9693	0.53587	0.2854	0.57209	0.50762	30.3344	0.60455	0.23487	0.66006	0.76409
	-97.498	0.39275	0.39204	-93.492	0.42066	1.26518	-99.617	0.77556	0.23482		29.0875	0.49075	0.24371	0.4949	0.34174	30.4582	0.62545	0.19353	0.56204	0.41318
	-97.405	0.36176	0.32611	-93.406	0.36741	1.46063	-99.525	0.75357	0.23236		29.2058	0.51245	0.23607	0.44038	0.32995	30.5821	0.60221	0.28747	0.53987	0.42438
	-97.311	0.36747	0.39569	-93.319	0.34033	1.18525	-99.433	0.81499	0.14074		29.324	0.5262	0.22578	0.507	0.27412	30.7059	0.59965	0.19929	0.57559	0.39013
	-97.217	0.36524	0.4512	-93.233	0.31931	1.57179	-99.341	0.79634	0.10444		29.4423	0.50307	0.21036	0.45993	0.26539	30.8297	0.59761	0.13562	0.54445	0.31645
	-97.124	0.40613	0.36234	-93.147	0.32384	0.97813	-99.249	0.80323	0.09358		29.5605	0.51835	0.23927	0.41936	0.24184	30.9535	0.65481	0.2671	0.50527	0.32456
	-97.03	0.44908	0.39098	-93.061	0.29366	0.9744	-99.157	0.84474	0.08287		29.6787	0.54461	0.2535	0.44666	0.16991	31.0773	0.58201	0.17085	0.64934	0.50678
	-96.937	0.48288	0.39829	-92.975	0.26249	1.26087	-99.065	0.82151	0.07864		29.797	0.51128	0.24884	0.43592	0.28108	31.2011	0.58588	0.16806	0.5762	0.46589
	-96.843	0.48995	0.38829	-92.889	0.25706	0.97966	-98.973	0.78609	0.09066		29.9152	0.51839	0.29753	0.41018	0.18741	31.3249	0.55838	0.20729	0.56662	0.40034
	-96.75	0.55154	0.41559	-92.802	0.27346	1.07452	-98.881	0.66808	0.11032		30.0335	0.5098	0.2747	0.46072	0.33208	31.4488	0.59789	0.21962	0.51768	0.35503
	-96.656	0.59808	0.43414	-92.716	0.24932	0.91109	-98.789	0.59954	0.13511		30.1517	0.47838	0.26373	0.67164	0.93019	31.5726	0.54916	0.19288	0.53091	0.34894
	-96.562	0.60669	0.47508	-92.63	0.25978	0.80808	-98.697	0.53495	0.159		30.27	0.45139	0.25447	0.66901	0.87008	31.6964	0.58988	0.23416	0.5786	0.42781
	-96.469	0.5442	0.45081	-92.544	0.267	0.51257	-98.605	0.49645	0.14301		30.3882	0.48224	0.25863	0.50018	0.35697	31.8202	0.54073	0.21771	0.53127	0.48391
	-96.375	0.4774	0.3832	-92.458	0.27763	0.34683	-98.513	0.41807	0.1159		30.5064	0.50441	0.21256	0.49964	0.34045	31.944	0.53514	0.18678	0.52112	0.40139
	-96.282	0.44178	0.43938	-92.372	0.28598	0.30145	-98.421	0.38075	0.07965		30.6247	0.45864	0.20401	0.48855	0.37573	32.0678	0.58451	0.20648	0.48686	0.34837
	-96.188	0.38769	0.47571	-92.285	0.30675	0.33611	-98.329	0.39676	0.05813		30.7429	0.48411	0.18027	0.44881	0.24607	32.1916	0.55713	0.21069	0.61181	0.51028
	-96.095	0.39407	0.43015	-92.199	0.32141	0.23525	-98.237	0.43488	0.06466		30.8612	0.42081	0.21977	0.39188	0.20324	32.3154	0.62458	0.22987	0.54777	0.26851
	-96.001	0.37912	0.35436	-92.113	0.30245	0.14413	-98.145	0.43169	0.09458		30.9794	0.43597	0.20393	0.42555	0.28995	32.4393	0.62913	0.20605	0.71777	0.50568
	-95.907	0.40208	0.27993	-92.027	0.27763	0.1039	-98.053	0.40611	0.11681		31.0977	0.4458	0.21079	0.40865	0.22799	32.5631	0.65288	0.20082	0.63304	0.39078
	-95.814	0.46365	0.30765	-91.941	0.25406	0.05737	-97.961	0.40056	0.08649		31.2159	0.47738	0.21047	0.45945	0.26632	32.6869	0.60412	0.19957	0.63888	0.3597
	-95.72	0.49584	0.30246	-91.855	0.23853	0.02697	-97.87	0.34041	0.11067		31.3341	0.46991	0.22548	0.50683	0.31811	32.8107	0.57501	0.21679	0.78268	0.8336
	-95.627	0.58297	0.34773	-91.768	0.21412	0.03718	-97.778	0.30881	0.10283		31.4524	0.46641	0.2183	0.4753	0.30149	32.9345	0.57456	0.21965	0.90922	1.25429
	-95.533	0.56844	0.3017	-91.682	0.20642	0.05258	-97.686	0.32108	0.10821		31.5706	0.48281	0.21093	0.51081	0.35972	33.0583	0.60486	0.23528	0.86216	0.77439
	-95.44	0.57611	0.28473	-91.596	0.21064	0.06121	-97.594	0.30664	0.12707		31.6889	0.48494	0.19492	0.48755	0.26095	33.1822	0.63489	0.22457	0.68251	0.40451
	-95.346	0.62145	0.34418	-91.51	0.2042	0.05453	-97.502	0.29155	0.16131		31.8071	0.4928	0.22329	0.44907	0.20804	33.306	0.67308	0.21076	0.65822	0.48947
	-95.252	0.63073	0.31481	-91.424	0.17815	0.04196	-97.41	0.30552	0.14421		31.9253	0.43299	0.16617	0.40487	0.20461	33.4298	0.63344	0.21188	0.52207	0.27182
	-95.159	0.60611	0.25623	-91.338	0.15409	0.11563	-97.318	0.30389	0.08629		32.0436	0.46049	0.16941	0.48704	0.5149	33.5536	0.63098	0.19325	0.55646	0.2776
	-95.065	0.58963	0.26027	-91.251	0.14093	0.08776	-97.226	0.31517	0.09991		32.1618	0.50488	0.18348	0.42307	0.2165	33.6774	0.63405	0.25211	0.4551	0.2103
	-94.972	0.56807	0.33495	-91.165	0.12015	0.08534	-97.134	0.35202	0.10167		32.2801	0.49829	0.19133	0.40795	0.267	33.8012	0.62221	0.25631	0.45747	0.24194
	-94.878	0.53248	0.34062	-91.079	0.11071	0.03444	-97.042	0.3747	0.09096		32.3983	0.48265	0.19635	0.39941	0.33031	33.925	0.63502	0.30192	0.49509	0.28878
	-94.785	0.48283	0.43798	-90.993	0.09861	0.0428	-96.95	0.44385	0.13265		32.5166	0.51596	0.17578	0.44078	0.33023	34.0489	0.65138	0.28545	0.65772	0.43806
	-94.691	0.4464	0.40088	-90.907	0.11329	0.0672	-96.858	0.47851	0.1328		32.6348	0.48174	0.1496	0.47845	0.47116	34.1727	0.6409	0.25611	0.66951	0.5252
	-94.597	0.42308	0.34048	-90.821	0.10674	0.03455	-96.766	0.57544	0.11344		32.753	0.47683	0.1687	0.49192	0.36192	34.2965	0.60776	0.19955	0.6205	0.5305
	-94.504	0.43346	0.34663	-90.734	0.1398	0.05689	-96.674	0.59264	0.10856		32.8713	0.45859	0.12094	0.4474	0.33114	34.4203	0.61592	0.27018	0.67058	0.50046
	-94.41	0.47256	0.34644	-90.648	0.18293	0.07956	-96.582	0.60964	0.1234		32.9895	0.46969	0.14334	0.3688	0.2458	34.5441	0.65509	0.29056	0.64689	0.62711
	-94.317	0.50367	0.3164	-90.562	0.21286	0.04937	-96.49	0.65675	0.14255		33.1078	0.49069	0.15462	0.4063	0.26423	34.6679	0.66704	0.26732	0.73251	0.71527
	-94.223	0.51334	0.21957	-90.476	0.25024	0.07751	-96.398	0.7262	0.16302		33.226	0.47464	0.14564	0.42672	0.35082	34.7917	0.63348	0.19982	0.64708	0.42197
	-94.13	0.51949	0.24898	-90.39	0.2902	0.10301	-96.306	0.76066	0.13199		33.3442	0.55757	0.21265	0.31284	0.13165	34.9156	0.59574	0.22609	0.51996	0.27598
	-94.036	0.49506	0.24802	-90.304	0.31767	0.10096	-96.214	0.79842	0.12873		33.4625	0.49688	0.16492	0.53338	0.42033	35.0394	0.66855	0.17779	0.47399	0.24036
	-93.943	0.50701	0.1891	-90.217	0.33926	0.08297	-96.122	0.80671	0.12817		33.5807	0.48707	0.16491	0.39571	0.2401	35.1632	0.6123	0.25564	0.47536	0.28289
	-93.849	0.48361	0.25474	-90.131	0.37897	0.16995	-96.03	0.83474	0.09574		33.699	0.52103	0.23879	0.32529	0.12771	35.287	0.61523	0.20336	0.52959	0.29404
	-93.755	0.46068	0.28766	-90.045	0.38744	0.28126	-95.938	0.8395	0.06094		33.8172	0.52154	0.18266	0.41829	0.35481	35.4108	0.6275	0.24927	0.53365	0.31561
	-93.662	0.46644	0.27599	-89.959	0.37756	0.27963	-95.846	0.7814	0.08664		33.9355	0.52579	0.20168	0.40855	0.30455	35.5346	0.60046	0.2181	0.55535	0.27353
	-93.568	0.47592	0.22322	-89.873	0.37047	0.26254	-95.754	0.72545	0.10595		34.0537	0.48961	0.16813	0.38416	0.33796	35.6584	0.61239	0.17284	0.54752	0.27641
	-93.475	0.47664	0.22221	-89.787	0.37383	0.29872	-95.662	0.65244	0.14351		34.1719	0.53652	0.16991	0.35141	0.16199	35.7822	0.59967	0.22712	0.66932	0.34432
	-93.381	0.4876	0.17968	-89.7	0.34866	0.43843	-95.57	0.54743	0.21763		34.2902	0.50083	0.16497	0.37876	0.15579	35.9061	0.56384	0.17957	0.55438	0.34406
	-93.288	0.48451	0.24201	-89.614	0.32353	0.393	-95.478	0.53647	0.18881		34.4084	0.53425	0.17006	0.43259	0.27301	36.0299	0.61115	0.22087	0.59588	0.32586
	-93.194	0.49646	0.31928	-89.528	0.32812	0.44059	-95.386	0.54766	0.24674		34.5267	0.56092	0.17913	0.30671	0.08682	36.1537	0.60331	0.21629	0.57168	0.50086
	-93.1	0.49649	0.2929	-89.442	0.34605	0.45016	-95.294	0.54741	0.22658		34.6449	0.55484	0.19746	0.32713	0.13446	36.2775	0.57231	0.27584	0.60124	0.45462
	-93.007	0.49437	0.251	-89.356	0.36881	0.41971	-95.202	0.57083	0.1951		34.7632	0.54174	0.18871	0.33171	0.12548	36.4013	0.57303	0.20027	0.49372	0.24038
	-92.913	0.4873	0.30477	-89.27	0.36302	0.45031	-95.11	0.5652	0.12747		34.8814	0.49261	0.14806	0.31074	0.12447	36.5251	0.57375	0.23131	0.59654	0.38861
	-92.82	0.46077	0.33457	-89.183	0.37435	0.60817	-95.018	0.55511	0.0974		34.9996	0.47841	0.10458	0.31767	0.12421	36.6489	0.60534	0.24243	0.51793	0.38603
	-92.726	0.45145	0.29775	-89.097	0.36242	0.50863	-94.926	0.58317	0.09936		35.1179	0.50855	0.10564	0.30803	0.09294	36.7728	0.56402	0.19973	0.46922	0.34123
	-92.633	0.42481	0.2522	-89.011	0.34423	0.50121	-94.834	0.58975	0.13325		35.2361	0.51431	0.12763	0.32136	0.14794	36.8966	0.62966	0.21719	0.59737	0.42472
	-92.539	0.38884	0.32491	-88.925	0.37106	0.4215	-94.742	0.65923	0.13833		35.3544	0.50317	0.14392	0.32996	0.17025	37.0204	0.62622	0.25218	0.47959	0.28666
	-92.445	0.3899	0.32361	-88.839	0.40586	0.41876	-94.65	0.77874	0.13923		35.4726	0.49819	0.11604	0.3082	0.07855	37.1442	0.54029	0.22421	0.49766	0.31435
	-92.352	0.40079	0.22514	-88.752	0.39493	0.508	-94.558	0.81205	0.14512		35.5908	0.52751	0.14854	0.31702	0.10665	37.268	0.60811	0.21099	0.44683	0.18224
	-92.258	0.37871	0.20861	-88.666	0.41255	0.74672	-94.466	0.82586	0.13396		35.7091	0.50402	0.15011	0.26864	0.09878	37.3918	0.60682	0.20992	0.67447	0.53207
	-92.165	0.37162	0.16166	-88.58	0.38868	0.70649	-94.374	0.77551	0.13652		35.8273	0.56643	0.21906	0.32667	0.14098	37.5156	0.55548	0.22533	0.61593	0.48157
	-92.071	0.38338	0.1472	-88.494	0.38515	0.56163	-94.282	0.74316	0.14074		35.9456	0.51383	0.19777	0.39558	0.276	37.6395	0.6172	0.21161	0.58744	0.34924
	-91.978	0.39483	0.18088	-88.408	0.36411	0.43638	-94.19	0.68359	0.16377		36.0638	0.5186	0.15018	0.43548	0.25411	37.7633	0.57869	0.25932	0.53656	0.4078
	-91.884	0.38193	0.2014	-88.322	0.33727	0.34515	-94.098	0.67875	0.30824		36.182	0.50381	0.16856	0.28994	0.12125	37.8871	0.65522	0.30719	0.52077	0.27508
	-91.79	0.3876	0.23197	-88.235	0.33422	0.22395	-94.006	0.7367	0.46638		36.3003	0.55947	0.21362	0.28187	0.13503	38.0109	0.63251	0.25743	0.58025	0.40692
	-91.697	0.37242	0.25604	-88.149	0.33571	0.12951	-93.914	0.72889	0.49273		36.4185	0.54862	0.20081	0.36698	0.24178	38.1347	0.70766	0.29548	0.49121	0.23541
	-91.603	0.47634	0.27022	-88.063	0.33339	0.17484	-93.822	0.74377	0.43133		36.5368	0.55779	0.13862	0.35485	0.19422	38.2585	0.73115	0.29097	0.5577	0.39315
	-91.51	0.4716	0.30453	-87.977	0.30427	0.16532	-93.73	0.73837	0.43616		36.655	0.56123	0.17053	0.35419	0.18162	38.3823	0.7163	0.31656	0.59673	0.28563
	-91.416	0.38596	0.30477	-87.891	0.28913	0.25834	-93.638	0.74609	0.49871		36.7733	0.5261	0.09944	0.32896	0.13849	38.5061	0.68523	0.30947	0.59327	0.26066
	-91.323	0.39936	0.28444	-87.805	0.29513	0.30882	-93.546	0.69402	0.44365		36.8915	0.56434	0.14914	0.32863	0.17158	38.63	0.64503	0.23685	0.5947	0.37657
	-91.229	0.38753	0.23927	-87.718	0.26377	0.23741	-93.454	0.70593	0.41599		37.0097	0.54779	0.13559	0.34331	0.1392	38.7538	0.65394	0.24732	0.60773	0.25102
	-91.135	0.39246	0.21423	-87.632	0.22782	0.18388	-93.362	0.73279	0.42288		37.128	0.60499	0.19172	0.38162	0.16274	38.8776	0.67569	0.25999	0.59466	0.31694
	-91.042	0.35465	0.20914	-87.546	0.20887	0.12062	-93.27	0.72033	0.26012		37.2462	0.59873	0.19304	0.3868	0.17001	39.0014	0.68544	0.21181	0.62209	0.40286
	-90.948	0.35221	0.22125	-87.46	0.19895	0.10585	-93.178	0.70685	0.21773		37.3645	0.56525	0.18603	0.33839	0.12524	39.1252	0.66653	0.20033	0.52621	0.40151
	-90.855	0.33482	0.27925	-87.374	0.19146	0.12572	-93.086	0.75932	0.17363		37.4827	0.58441	0.18367	0.32526	0.14488	39.249	0.62243	0.23166	0.4621	0.34016
	-90.761	0.33438	0.27041	-87.288	0.19335	0.15081	-92.994	0.80841	0.13416		37.601	0.52945	0.19071	0.29889	0.13256	39.3728	0.62433	0.27248	0.49903	0.36298
	-90.668	0.39015	0.32731	-87.201	0.20107	0.1048	-92.902	0.76105	0.08779		37.7192	0.58551	0.20473	0.37961	0.18045	39.4967	0.61245	0.22478	0.55721	0.35023
	-90.574	0.42135	0.29583	-87.115	0.20487	0.0519	-92.81	0.78685	0.06994		37.8374	0.62744	0.22486	0.33231	0.13801	39.6205	0.61185	0.20325	0.45856	0.24972
	-90.48	0.42722	0.35076	-87.029	0.21198	0.0947	-92.718	0.845	0.0531		37.9557	0.54626	0.09349	0.37346	0.2175	39.7443	0.60869	0.21319	0.48135	0.32177
	-90.387	0.42748	0.2879	-86.943	0.19683	0.09386	-92.626	0.83621	0.05662		38.0739	0.52733	0.1702	0.33399	0.15663	39.8681	0.61256	0.22717	0.46904	0.27823
	-90.293	0.41553	0.30717	-86.857	0.20806	0.15333	-92.534	0.75707	0.07165		38.1922	0.52552	0.14276	0.36961	0.16007	39.9919	0.5994	0.21939	0.48823	0.34535
	-90.2	0.43653	0.33567	-86.771	0.23654	0.24009	-92.443	0.72403	0.07382		38.3104	0.53853	0.13994	0.30432	0.10491	40.1157	0.68584	0.22115	0.68039	0.55918
	-90.106	0.43565	0.31928	-86.684	0.26442	0.14839	-92.351	0.68974	0.11253		38.4286	0.58097	0.16877	0.33354	0.10352	40.2396	0.63069	0.26218	0.61556	0.58805
	-90.013	0.42863	0.35388	-86.598	0.27444	0.15107	-92.259	0.71214	0.10565		38.5469	0.5533	0.16197	0.33129	0.11191	40.3634	0.67055	0.26933	0.57115	0.31923
	-89.919	0.47712	0.41573	-86.512	0.2829	0.22368	-92.167	0.71652	0.09936		38.6651	0.55628	0.1996	0.31198	0.15831	40.4872	0.64217	0.2629	0.57291	0.42488
	-89.825	0.49884	0.44485	-86.426	0.30362	0.23867	-92.075	0.7183	0.08744		38.7834	0.56382	0.20379	0.31844	0.17645	40.611	0.70542	0.26006	0.57806	0.29419
	-89.732	0.49186	0.44211	-86.34	0.31172	0.24472	-91.983	0.66881	0.10982		38.9016	0.5941	0.19536	0.30656	0.09904	40.7348	0.69661	0.27361	0.57607	0.30433
	-89.638	0.47447	0.39401	-86.254	0.33062	0.28279	-91.891	0.64484	0.14401		39.0199	0.56368	0.23546	0.26998	0.10331	40.8586	0.73488	0.30599	0.7093	0.43857
	-89.545	0.5019	0.31299	-86.167	0.30838	0.31239	-91.799	0.69511	0.11429		39.1381	0.55926	0.21513	0.25956	0.10874	40.9824	0.64126	0.27049	0.85325	0.84549
	-89.451	0.50376	0.31366	-86.081	0.32955	0.3177	-91.707	0.66105	0.08976		39.2563	0.57941	0.25227	0.27639	0.13654	41.1063	0.66473	0.3214	0.922	1.20203
	-89.358	0.52677	0.2992	-85.995	0.34312	0.26791	-91.615	0.61208	0.09931		39.3746	0.56309	0.22315	0.26456	0.10133	41.2301	0.62775	0.2619	0.7072	0.46963
	-89.264	0.47993	0.31284	-85.909	0.36485	0.22721	-91.523	0.61466	0.1157		39.4928	0.56967	0.18953	0.29016	0.12083	41.3539	0.69728	0.28182	0.67549	0.31896
	-89.171	0.47818	0.35979	-85.823	0.34574	0.20723	-91.431	0.6156	0.10917		39.6111	0.6028	0.19282	0.29975	0.1365	41.4777	0.71071	0.29928	0.59428	0.28115
	-89.077	0.48368	0.36619	-85.737	0.378	0.21443	-91.339	0.60191	0.11128		39.7293	0.61626	0.20224	0.30505	0.12034	41.6015	0.69881	0.29119	0.63599	0.27073
	-88.983	0.47012	0.31794	-85.65	0.3706	0.1752	-91.247	0.67051	0.13893		39.8475	0.59492	0.16937	0.29445	0.11805	41.7253	0.66618	0.25478	0.62278	0.30275
	-88.89	0.48037	0.38839	-85.564	0.36474	0.10785	-91.155	0.6305	0.19093		39.9658	0.57088	0.18315	0.33481	0.15361	41.8491	0.71867	0.26816	0.57379	0.29818
	-88.796	0.46075	0.30592	-85.478	0.32023	0.07561	-91.063	0.59323	0.24101		40.084	0.56665	0.16813	0.29884	0.15383	41.9729	0.64201	0.24469	0.53889	0.33039
	-88.703	0.4517	0.40953	-85.392	0.32502	0.05348	-90.971	0.5761	0.23633		40.2023	0.57796	0.17089	0.37299	0.18169	42.0968	0.70286	0.26833	0.59141	0.36566
	-88.609	0.44961	0.44072	-85.306	0.32466	0.08056	-90.879	0.58022	0.20108		40.3205	0.53111	0.1487	0.32983	0.16555	42.2206	0.68941	0.2997	0.58963	0.36718
	-88.516	0.47636	0.32433	-85.22	0.30415	0.07856	-90.787	0.56043	0.14406		40.4388	0.53662	0.19895	0.38664	0.1923	42.3444	0.69147	0.28871	0.55862	0.35395
	-88.422	0.47827	0.25388	-85.133	0.32004	0.07824	-90.695	0.5352	0.1157		40.557	0.56457	0.21845	0.34521	0.13663	42.4682	0.72883	0.32962	0.57416	0.4469
	-88.328	0.48387	0.18886	-85.047	0.32948	0.08155	-90.603	0.49229	0.09861		40.6752	0.56634	0.17154	0.36793	0.15614	42.592	0.62958	0.27469	0.50852	0.33538
	-88.235	0.47837	0.20544	-84.961	0.34077	0.27784	-90.511	0.49154	0.10067		40.7935	0.55671	0.16728	0.32278	0.12824	42.7158	0.67178	0.23724	0.53251	0.34103
	-88.141	0.50478	0.13936	-84.875	0.34641	0.37917	-90.419	0.47504	0.10886		40.9117	0.57513	0.15286	0.32869	0.15828	42.8396	0.65567	0.23801	0.51072	0.28412
	-88.048	0.47774	0.17257	-84.789	0.36661	0.20491	-90.327	0.46995	0.10238		41.03	0.58386	0.19426	0.33673	0.17511	42.9635	0.6815	0.28158	0.51813	0.35546
	-87.954	0.47185	0.23048	-84.703	0.34973	0.15038	-90.235	0.46298	0.13169		41.1482	0.58331	0.14848	0.31155	0.13164	43.0873	0.67373	0.26117	0.52409	0.34545
	-87.861	0.44392	0.31722	-84.616	0.35642	0.11915	-90.143	0.45134	0.09695		41.2665	0.5761	0.13205	0.25987	0.09453	43.2111	0.60243	0.2426	0.5725	0.30078
	-87.767	0.43296	0.33336	-84.53	0.37924	0.0967	-90.051	0.46785	0.09519		41.3847	0.56138	0.1836	0.29461	0.12159	43.3349	0.65337	0.24784	0.57728	0.31679
	-87.673	0.42418	0.30256	-84.444	0.37628	0.0988	-89.959	0.46904	0.11399		41.5029	0.59996	0.15019	0.34403	0.12245	43.4587	0.68339	0.28404	0.53428	0.29656
	-87.58	0.44339	0.36744	-84.358	0.35507	0.06299	-89.867	0.46729	0.10288		41.6212	0.56658	0.18772	0.32784	0.09005	43.5825	0.6953	0.25671	0.5609	0.21893
	-87.486	0.40443	0.30645	-84.272	0.32992	0.15391	-89.775	0.41821	0.08352		41.7394	0.5803	0.16227	0.34767	0.14741	43.7063	0.75041	0.2222	0.59742	0.31364
	-87.393	0.38838	0.28838	-84.186	0.33773	0.15585	-89.683	0.43155	0.05888		41.8577	0.58369	0.1802	0.32953	0.12493	43.8302	0.68761	0.23699	0.58911	0.35098
	-87.299	0.39004	0.31621	-84.099	0.33739	0.20165	-89.591	0.43414	0.03832		41.9759	0.57858	0.17236	0.3182	0.11209	43.954	0.70616	0.22708	0.54743	0.26444
	-87.206	0.42172	0.36864	-84.013	0.33806	0.2373	-89.499	0.4217	0.06461		42.0941	0.5808	0.15374	0.33488	0.15236	44.0778	0.7112	0.24101	0.56967	0.20785
	-87.112	0.42131	0.42289	-83.927	0.33385	0.27469	-89.407	0.4384	0.07894		42.2124	0.57037	0.18171	0.28775	0.08215	44.2016	0.68747	0.27966	0.53659	0.26318
	-87.018	0.47187	0.47124	-83.841	0.31791	0.24114	-89.315	0.52108	0.12098		42.3306	0.59846	0.20156	0.35865	0.2091	44.3254	0.71569	0.26953	0.48252	0.19028
	-86.925	0.50148	0.51828	-83.755	0.3006	0.29541	-89.223	0.70845	0.14919		42.4489	0.58626	0.18896	0.4053	0.35402	44.4492	0.73557	0.2584	0.63615	0.3238
	-86.831	0.50625	0.58739	-83.669	0.30712	0.32275	-89.131	0.86578	0.18032		42.5671	0.55218	0.15231	0.37406	0.17626	44.573	0.71349	0.27054	0.67042	0.40292
	-86.738	0.53644	0.50007	-83.582	0.31256	0.29625	-89.039	1.00935	0.18369		42.6854	0.55281	0.18215	0.28611	0.08914	44.6968	0.6461	0.21954	0.61308	0.29172
	-86.644	0.53662	0.40756	-83.496	0.31914	0.24314	-88.947	1.06879	0.16614		42.8036	0.53477	0.12726	0.30745	0.08312	44.8207	0.67691	0.21019	0.53351	0.34272
	-86.551	0.52594	0.39242	-83.41	0.31746	0.21932	-88.855	1.02189	0.21245		42.9218	0.51744	0.12843	0.37846	0.21349	44.9445	0.65645	0.2109	0.49787	0.23664
	-86.457	0.52787	0.40002	-83.324	0.2985	0.19582	-88.763	0.97326	0.18348		43.0401	0.55216	0.1628	0.37067	0.21166	45.0683	0.68943	0.23508	0.51728	0.32542
	-86.363	0.54546	0.45038	-83.238	0.26752	0.21459	-88.671	0.86425	0.11128		43.1583	0.59553	0.21273	0.31568	0.08134	45.1921	0.66058	0.19866	0.52311	0.30812
	-86.27	0.51161	0.37786	-83.152	0.26477	0.15769	-88.579	0.73607	0.07784		43.2766	0.60178	0.1714	0.35425	0.13231	45.3159	0.65178	0.24087	0.56656	0.32298
	-86.176	0.53948	0.38896	-83.065	0.25162	0.08818	-88.487	0.68764	0.08287		43.3948	0.53487	0.15639	0.28805	0.10977	45.4397	0.66772	0.22431	0.54746	0.36696
	-86.083	0.5622	0.43246	-82.979	0.24883	0.09654	-88.395	0.69947	0.08704		43.5131	0.55706	0.15834	0.36133	0.21276	45.5635	0.67197	0.19767	0.62648	0.50413
	-85.989	0.57609	0.39877	-82.893	0.2429	0.10574	-88.303	0.67188	0.05808		43.6313	0.57327	0.1961	0.32314	0.13853	45.6874	0.68033	0.25898	0.65893	0.53376
	-85.896	0.50685	0.29098	-82.807	0.25217	0.10201	-88.211	0.65878	0.05707		43.7495	0.61864	0.14808	0.35946	0.12059	45.8112	0.62132	0.24941	0.62255	0.41969
	-85.802	0.46904	0.37777	-82.721	0.28239	0.12951	-88.119	0.66245	0.05355		43.8678	0.62024	0.21781	0.35109	0.10405	45.935	0.66655	0.20251	0.6287	0.42544
	-85.708	0.45603	0.45884	-82.635	0.29951	0.10879	-88.027	0.60328	0.0615		43.986	0.67291	0.2474	0.59502	0.70638	46.0588	0.6175	0.21597	0.68775	0.52413
	-85.615	0.50049	0.54745	-82.548	0.29655	0.07709	-87.935	0.53091	0.0891		44.1043	0.63607	0.21979	0.55087	0.39848	46.1826	0.65961	0.21803	0.6365	0.41524
	-85.521	0.53176	0.48705	-82.462	0.27988	0.0978	-87.843	0.51573	0.09328		44.2225	0.58227	0.19038	0.42128	0.20396	46.3064	0.63745	0.2439	0.57212	0.30478
	-85.428	0.51627	0.48604	-82.376	0.29431	0.06473	-87.751	0.47745	0.07367		44.3407	0.55066	0.1441	0.38752	0.21255	46.4303	0.68758	0.23483	0.92507	0.78957
	-85.334	0.50489	0.4449	-82.29	0.30926	0.11594	-87.659	0.46738	0.08603		44.459	0.55158	0.08218	0.31169	0.10217	46.5541	0.69218	0.26462	0.70165	0.66068
	-85.241	0.49916	0.3238	-82.204	0.31409	0.18682	-87.567	0.45338	0.1073		44.5772	0.54675	0.21813	0.31782	0.10555	46.6779	0.64907	0.26637	0.68411	0.47832
	-85.147	0.46761	0.19544	-82.118	0.30113	0.14749	-87.475	0.46007	0.13169		44.6955	0.60911	0.19409	0.35692	0.1396	46.8017	0.60562	0.21643	0.79011	0.8825
	-85.053	0.47719	0.25758	-82.031	0.29221	0.09044	-87.383	0.44509	0.1677		44.8137	0.59809	0.19308	0.41993	0.34467	46.9255	0.65855	0.24817	0.65811	0.58556
	-84.96	0.49547	0.22144	-81.945	0.28009	0.11389	-87.291	0.47122	0.20299		44.932	0.57135	0.21454	0.3701	0.11503	47.0493	0.67205	0.23456	0.52207	0.31297
	-84.866	0.45815	0.2646	-81.859	0.30073	0.19918	-87.199	0.54881	0.24845		45.0502	0.63899	0.17338	0.26103	0.05709	47.1731	0.69927	0.22804	0.50354	0.4005
	-84.773	0.46411	0.31462	-81.773	0.30303	0.18372	-87.107	0.63584	0.26761		45.1684	0.53606	0.15036	0.30712	0.09449	47.297	0.67562	0.21898	0.57849	0.42584
	-84.679	0.47102	0.33668	-81.687	0.27967	0.25681	-87.016	0.70347	0.19319		45.2867	0.56243	0.15743	0.27291	0.06084	47.4208	0.68362	0.21839	0.71884	0.50915
	-84.586	0.46448	0.35845	-81.601	0.28671	0.27595	-86.924	0.8195	0.19671		45.4049	0.55184	0.12666	0.32487	0.14555	47.5446	0.69651	0.21248	0.67672	0.43701
	-84.492	0.47424	0.34716	-81.514	0.28036	0.276	-86.832	0.85229	0.21632		45.5232	0.53638	0.11754	0.29658	0.12744	47.6684	0.70246	0.24075	0.69624	0.57804
	-84.399	0.50012	0.31371	-81.428	0.2683	0.15722	-86.74	0.92552	0.19052		45.6414	0.55048	0.13257	0.35636	0.1227	47.7922	0.64392	0.21476	0.58367	0.41429
	-84.305	0.51859	0.28906	-81.342	0.27553	0.1833	-86.648	0.9872	0.15704		45.7597	0.57145	0.13922	0.32	0.11846	47.916	0.68405	0.2628	0.58137	0.39661
	-84.211	0.51412	0.26748	-81.256	0.28718	0.13445	-86.556	0.9799	0.16604		45.8779	0.58258	0.11529	0.26588	0.08179	48.0398	0.74798	0.27766	0.47533	0.24466
	-84.118	0.51005	0.22485	-81.17	0.28925	0.10927	-86.464	1.03094	0.16498		45.9961	0.55046	0.11333	0.34716	0.14625	48.1636	0.6345	0.24116	0.599	0.42264
	-84.024	0.50655	0.2063	-81.084	0.27488	0.09391	-86.372	0.99969	0.14643		46.1144	0.58072	0.14208	0.32876	0.14398	48.2875	0.76186	0.25806	0.60927	0.4147
	-83.931	0.51332	0.18343	-80.997	0.28812	0.09807	-86.28	0.91184	0.12857		46.2326	0.56895	0.13179	0.35721	0.19253	48.4113	0.67627	0.22502	0.59243	0.39097
	-83.837	0.49137	0.23091	-80.911	0.28986	0.21858	-86.188	0.85896	0.10856		46.3509	0.52748	0.18251	0.34746	0.16687	48.5351	0.68156	0.18588	0.49186	0.20495
	-83.744	0.44026	0.27041	-80.825	0.27665	0.1966	-86.096	0.77792	0.08986		46.4691	0.53675	0.13616	0.33881	0.10254	48.6589	0.69106	0.22336	0.68398	0.51415
	-83.65	0.43036	0.31212	-80.739	0.28879	0.20859	-86.004	0.71756	0.11988		46.5874	0.52839	0.18029	0.34442	0.09678	48.7827	0.67996	0.23081	0.75787	0.76688
	-83.556	0.44961	0.23158	-80.653	0.26729	0.2036	-85.912	0.70109	0.07784		46.7056	0.56097	0.17357	0.32161	0.12366	48.9065	0.7075	0.27549	0.73221	0.52655
	-83.463	0.44875	0.18199	-80.567	0.27944	0.35651	-85.82	0.68032	0.06758		46.8238	0.57953	0.19212	0.35216	0.15872	49.0303	0.69085	0.25162	0.61123	0.38111
	-83.369	0.4389	0.17334	-80.48	0.28374	0.30945	-85.728	0.63683	0.09705		46.9421	0.51902	0.13557	0.31701	0.11093	49.1542	0.68277	0.23283	0.60189	0.4029
	-83.276	0.47176	0.18521	-80.394	0.29859	0.32448	-85.636	0.64102	0.07603		47.0603	0.52951	0.14056	0.32411	0.11283	49.278	0.70925	0.25082	0.59412	0.32802
	-83.182	0.48718	0.2076	-80.308	0.29494	0.30508	-85.544	0.66648	0.08548		47.1786	0.55828	0.14879	0.33924	0.15068	49.4018	0.66775	0.22207	0.61316	0.30126
	-83.089	0.49038	0.20232	-80.222	0.2575	0.19492	-85.452	0.70517	0.11173		47.2968	0.60203	0.18732	0.32326	0.12502	49.5256	0.69309	0.25402	0.60545	0.29847
	-82.995	0.48359	0.14638	-80.136	0.2421	0.20959	-85.36	0.76416	0.07397		47.415	0.56175	0.15727	0.31528	0.14609	49.6494	0.64409	0.23006	0.62358	0.33755
	-82.901	0.42686	0.25436	-80.05	0.22775	0.20928	-85.268	0.86471	0.06979		47.5333	0.5526	0.15808	0.34768	0.11271	49.7732	0.68256	0.26943	0.51433	0.27001
	-82.808	0.39391	0.30717	-79.963	0.19839	0.28773	-85.176	0.90761	0.07915		47.6515	0.55886	0.16805	0.3799	0.19002	49.897	0.65732	0.27775	0.60358	0.31211
	-82.714	0.40275	0.26801	-79.877	0.19583	0.34872	-85.084	0.96376	0.06612		47.7698	0.53312	0.16806	0.37736	0.13397	50.0209	0.65162	0.266	0.54104	0.34796
	-82.621	0.3599	0.26181	-79.791	0.19195	0.33453	-84.992	1.04883	0.06758		47.888	0.53427	0.18846	0.34143	0.0933	50.1447	0.68446	0.29809	0.58802	0.26775
	-82.527	0.33616	0.26205	-79.705	0.18026	0.38443	-84.9	1.01981	0.08226		48.0063	0.52795	0.13142	0.35523	0.12189	50.2685	0.71103	0.26903	0.53602	0.24527
	-82.434	0.34378	0.26229	-79.619	0.17034	0.31323	-84.808	1.01721	0.07935		48.1245	0.53197	0.14185	0.31516	0.11997	50.3923	0.71742	0.25576	0.56983	0.21054
	-82.34	0.35046	0.32222	-79.533	0.18624	0.15832	-84.716	0.91703	0.11937		48.2427	0.55082	0.14322	0.34604	0.08525	50.5161	0.67881	0.19741	0.61247	0.37615
	-82.246	0.37228	0.35456	-79.446	0.19165	0.13971	-84.624	0.86502	0.12093		48.361	0.54221	0.14763	0.4369	0.31107	50.6399	0.6227	0.18761	0.67509	0.47717
	-82.153	0.39959	0.33466	-79.36	0.21615	0.1691	-84.532	0.91417	0.14562		48.4792	0.5293	0.16651	0.32843	0.10201	50.7637	0.65257	0.1954	0.56666	0.36608
	-82.059	0.38311	0.42976	-79.274	0.21435	0.15049	-84.44	0.92267	0.15392		48.5975	0.52168	0.21034	0.33925	0.13736	50.8875	0.61303	0.20141	0.54302	0.27698
	-81.966	0.39803	0.47436	-79.188	0.21596	0.19077	-84.348	0.90609	0.17353		48.7157	0.50361	0.21068	0.33045	0.11086	51.0114	0.69986	0.2315	0.59903	0.31625
	-81.872	0.35718	0.36931	-79.102	0.24202	0.15233	-84.256	0.90497	0.12782		48.834	0.51721	0.18849	0.35369	0.12811	51.1352	0.74294	0.22584	0.57135	0.29781
	-81.779	0.36169	0.35778	-79.016	0.23937	0.2088	-84.164	0.91509	0.1501		48.9522	0.52379	0.17641	0.42413	0.22039	51.259	0.67269	0.21592	0.59046	0.34535
	-81.685	0.36669	0.34283	-78.929	0.24457	0.32322	-84.072	0.87186	0.17212		49.0704	0.52737	0.16473	0.51634	0.52339	51.3828	0.69292	0.28438	0.53258	0.27496
	-81.591	0.38018	0.34076	-78.843	0.26322	0.44127	-83.98	0.77949	0.26469		49.1887	0.49518	0.15793	0.56985	0.50316	51.5066	0.72346	0.24649	0.58684	0.29975
	-81.498	0.38723	0.37195	-78.757	0.27512	0.48744	-83.888	0.83497	0.24242		49.3069	0.5459	0.16422	0.45355	0.42478	51.6304	0.7019	0.20975	0.61053	0.33442
	-81.404	0.39992	0.39646	-78.671	0.30417	0.44216	-83.796	0.83506	0.15477		49.4252	0.5053	0.18712	0.35449	0.17933	51.7542	0.65417	0.23861	0.48099	0.23686
	-81.311	0.48152	0.49185	-78.585	0.34645	0.51283	-83.704	0.83124	0.0981		49.5434	0.52974	0.13763	0.34694	0.16721	51.8781	0.67763	0.2148	0.52032	0.2364
	-81.217	0.49939	0.41669	-78.499	0.3371	0.45752	-83.612	0.76495	0.09076		49.6616	0.54024	0.14977	0.35289	0.175	52.0019	0.676	0.21957	0.58822	0.36104
	-81.124	0.49791	0.33163	-78.412	0.33148	0.44432	-83.52	0.73059	0.07145		49.7799	0.4957	0.15241	0.52941	0.53471	52.1257	0.65393	0.21427	0.7255	0.4413
	-81.03	0.49379	0.40718	-78.326	0.33181	0.45342	-83.428	0.64281	0.09805		49.8981	0.53504	0.19006	0.45097	0.54788	52.2495	0.63774	0.21262	0.62977	0.31897
	-80.936	0.50717	0.45105	-78.24	0.34777	0.5366	-83.336	0.69278	0.09343		50.0164	0.48478	0.1562	0.35241	0.14463	52.3733	0.61483	0.23222	0.64349	0.384
	-80.843	0.48159	0.41487	-78.154	0.35145	0.49559	-83.244	0.72344	0.0804		50.1346	0.54236	0.16277	0.37544	0.15588	52.4971	0.63318	0.28449	0.5793	0.35898
	-80.749	0.46043	0.45571	-78.068	0.32265	0.2362	-83.152	0.82739	0.08619		50.2529	0.51057	0.17663	0.30758	0.12209	52.621	0.6484	0.25691	0.52268	0.37997
	-80.656	0.45875	0.54856	-77.982	0.29208	0.30119	-83.06	0.86681	0.07784		50.3711	0.51907	0.17681	0.36088	0.1912	52.7448	0.60082	0.21964	0.57933	0.4493
	-80.562	0.47906	0.5896	-77.895	0.32149	0.20565	-82.968	0.82429	0.12566		50.4893	0.51051	0.19524	0.37937	0.19279	52.8686	0.59021	0.22417	0.54177	0.32522
	-80.469	0.49441	0.52141	-77.809	0.32674	0.19887	-82.876	0.7943	0.13069		50.6076	0.53467	0.1945	0.33	0.10378	52.9924	0.62033	0.21494	0.58148	0.3309
	-80.375	0.50745	0.54779	-77.723	0.29886	0.15817	-82.784	0.68155	0.13436		50.7258	0.55179	0.21639	0.44059	0.29225	53.1162	0.62775	0.25694	0.54544	0.37725
	-80.281	0.48442	0.34821	-77.637	0.33284	0.13088	-82.692	0.61626	0.11087		50.8441	0.55185	0.19464	0.4333	0.29997	53.24	0.65816	0.28019	0.57546	0.30205
	-80.188	0.4951	0.33543	-77.551	0.33693	0.11778	-82.6	0.58539	0.07211		50.9623	0.49558	0.17823	0.43147	0.32456	53.3638	0.67042	0.2386	0.50988	0.32493
	-80.094	0.46437	0.21265	-77.465	0.33443	0.16174	-82.508	0.5241	0.06627		51.0805	0.49016	0.17987	0.53623	0.67031	53.4877	0.7197	0.25471	0.59122	0.37152
	-80.001	0.41507	0.16661	-77.378	0.34543	0.1579	-82.416	0.59992	0.07442		51.1988	0.48517	0.16917	0.38743	0.18373	53.6115	0.73315	0.31218	0.6722	0.37076
	-79.907	0.39391	0.17185	-77.292	0.35065	0.13834	-82.324	0.54353	0.08649		51.317	0.4931	0.14121	0.32613	0.11996	53.7353	0.75749	0.31585	0.67582	0.3856
	-79.814	0.40319	0.21865	-77.206	0.33313	0.17457	-82.232	0.6046	0.06884		51.4353	0.49645	0.12888	0.36815	0.20202	53.8591	0.72707	0.312	0.56065	0.28293
	-79.72	0.37166	0.18852	-77.12	0.34157	0.09638	-82.14	0.71178	0.07422		51.5535	0.50112	0.14229	0.34499	0.17828	53.9829	0.70445	0.28292	0.55427	0.2898
	-79.627	0.3669	0.20472	-77.034	0.36533	0.1374	-82.048	0.8495	0.14924		51.6718	0.48918	0.14662	0.43014	0.28227	54.1067	0.72016	0.33807	0.58369	0.34811
	-79.533	0.34797	0.22394	-76.948	0.3742	0.10469	-81.956	0.99172	0.15583		51.79	0.47208	0.15824	0.44426	0.27684	54.2305	0.69685	0.29243	0.70102	0.44169
	-79.439	0.35571	0.31183	-76.861	0.3848	0.06867	-81.864	1.12591	0.13637		51.9082	0.48308	0.17921	0.38453	0.29623	54.3543	0.6834	0.22987	0.55087	0.34477
	-79.346	0.36181	0.30405	-76.775	0.3749	0.11084	-81.772	1.25565	0.13969		52.0265	0.4887	0.13586	0.37531	0.20875	54.4782	0.74726	0.2642	0.49353	0.33528
	-79.252	0.43176	0.26267	-76.689	0.3909	0.2097	-81.68	1.21885	0.14301		52.1447	0.46927	0.10748	0.33173	0.10779	54.602	0.69075	0.21836	0.54288	0.36807
	-79.159	0.46724	0.32395	-76.603	0.41722	0.22269	-81.589	1.14388	0.17368		52.263	0.50788	0.12289	0.33454	0.10554	54.7258	0.65524	0.25361	0.4689	0.23443
	-79.065	0.4625	0.33822	-76.517	0.43382	0.1711	-81.497	1.10951	0.20073		52.3812	0.46794	0.17299	0.37054	0.15336	54.8496	0.66203	0.23623	0.45516	0.24464
	-78.972	0.46623	0.33284	-76.431	0.43193	0.15964	-81.405	1.05646	0.20335		52.4995	0.49485	0.16104	0.3011	0.11294	54.9734	0.69682	0.29964	0.5542	0.34795
	-78.878	0.50286	0.4276	-76.344	0.4279	0.20344	-81.313	0.9818	0.27163		52.6177	0.46134	0.15204	0.32518	0.11508	55.0972	0.65952	0.27154	0.54565	0.24743
	-78.784	0.47968	0.36177	-76.258	0.40995	0.19676	-81.221	0.95756	0.28249		52.7359	0.46017	0.115	0.32441	0.14455	55.221	0.71328	0.27908	0.65346	0.29303
	-78.691	0.46174	0.35581	-76.172	0.37867	0.2128	-81.129	0.80164	0.29647		52.8542	0.51294	0.12267	0.31901	0.15499	55.3449	0.69475	0.2402	0.71873	0.40415
	-78.597	0.43761	0.30977	-76.086	0.38027	0.21748	-81.037	0.70637	0.19213		52.9724	0.47954	0.15745	0.32575	0.12047	55.4687	0.64341	0.2282	0.65905	0.35966
	-78.504	0.39464	0.28603	-76	0.38371	0.23352	-80.945	0.60139	0.18348		53.0907	0.55788	0.16378	0.33377	0.13126	55.5925	0.71213	0.23873	0.49285	0.26725
	-78.41	0.38106	0.33211	-75.913	0.3977	0.24719	-80.853	0.52797	0.19042		53.2089	0.54053	0.16287	0.33168	0.12005	55.7163	0.6592	0.2437	0.67528	0.35571
	-78.317	0.37583	0.36604	-75.827	0.41351	0.3095	-80.761	0.49197	0.19485		53.3271	0.49243	0.16254	0.34416	0.14137	55.8401	0.67381	0.21407	0.61423	0.28743
	-78.223	0.35969	0.32423	-75.741	0.41104	0.35188	-80.669	0.50763	0.27068		53.4454	0.5002	0.16183	0.55425	0.4828	55.9639	0.67824	0.23169	0.52473	0.27673
	-78.129	0.37235	0.30761	-75.655	0.40514	0.30424	-80.577	0.52665	0.27037		53.5636	0.54062	0.20258	0.42139	0.27618	56.0877	0.6501	0.19607	0.6987	0.42466
	-78.036	0.3826	0.35384	-75.569	0.42796	0.27569	-80.485	0.55617	0.2492		53.6819	0.56513	0.19824	0.35622	0.12447	56.2116	0.65098	0.2166	0.52365	0.19574
	-77.942	0.39416	0.39315	-75.483	0.37922	0.20644	-80.393	0.61288	0.1511		53.8001	0.52535	0.16474	0.38062	0.14001	56.3354	0.652	0.2218	0.6329	0.46128
	-77.849	0.38182	0.41424	-75.396	0.35197	0.1272	-80.301	0.66795	0.09453		53.9183	0.49863	0.18224	0.55384	0.47546	56.4592	0.66615	0.24956	0.53289	0.2558
	-77.755	0.39243	0.47071	-75.31	0.34178	0.11968	-80.209	0.65766	0.06311		54.0366	0.494	0.16322	0.43621	0.33739	56.583	0.69762	0.27306	0.54842	0.25706
	-77.662	0.37583	0.44639	-75.224	0.35266	0.22542	-80.117	0.65564	0.07583		54.1548	0.48311	0.17113	0.3453	0.23259	56.7068	0.62471	0.22193	0.55447	0.36771
	-77.568	0.36248	0.4795	-75.138	0.35038	0.26438	-80.025	0.60163	0.07814		54.2731	0.48065	0.19305	0.32598	0.11658	56.8306	0.65997	0.23072	0.53746	0.30044
	-77.474	0.41405	0.49128	-75.052	0.40919	0.29872	-79.933	0.64699	0.09901		54.3913	0.48661	0.14832	0.36085	0.18795	56.9544	0.70249	0.24705	0.49886	0.26356
	-77.381	0.45113	0.44115	-74.966	0.42186	0.30445	-79.841	0.59348	0.08759		54.5096	0.49154	0.14847	0.33505	0.15792	57.0782	0.69089	0.26466	0.77932	0.54747
	-77.287	0.46653	0.42457	-74.879	0.42092	0.23977	-79.749	0.6144	0.09086		54.6278	0.48777	0.17757	0.39004	0.21794	57.2021	0.7005	0.27928	0.55521	0.3255
	-77.194	0.46008	0.48493	-74.793	0.40407	0.16737	-79.657	0.63708	0.07643		54.746	0.51333	0.17124	0.29314	0.10337	57.3259	0.69037	0.26539	0.75538	0.50418
	-77.1	0.46409	0.5835	-74.707	0.39761	0.13892	-79.565	0.6228	0.05541		54.8643	0.52387	0.15904	0.27225	0.0604	57.4497	0.66929	0.24675	0.75146	0.67011
	-77.007	0.45076	0.53337	-74.621	0.38163	0.20391	-79.473	0.6031	0.04928		54.9825	0.53328	0.15966	0.30416	0.09568	57.5735	0.60343	0.21266	0.58704	0.43908
	-76.913	0.44463	0.46182	-74.535	0.39256	0.18493	-79.381	0.6301	0.07759		55.1008	0.4957	0.16234	0.30556	0.13128	57.6973	0.65602	0.26635	0.64122	0.32796
	-76.819	0.46096	0.53876	-74.449	0.39445	0.12336	-79.289	0.68297	0.07271		55.219	0.49297	0.14352	0.27293	0.12126	57.8211	0.68744	0.24799	0.80073	0.65993
	-76.726	0.40995	0.43342	-74.362	0.39325	0.12793	-79.197	0.7279	0.08724		55.3373	0.51446	0.15809	0.34923	0.19654	57.9449	0.61191	0.2776	0.64222	0.3117
	-76.632	0.43303	0.41443	-74.276	0.40982	0.18398	-79.105	0.68825	0.07588		55.4555	0.58228	0.19376	0.3634	0.14227	58.0688	0.66596	0.2357	0.49638	0.33676
	-76.539	0.43351	0.38036	-74.19	0.42115	0.13061	-79.013	0.66767	0.08096		55.5737	0.53683	0.13663	0.3399	0.12912	58.1926	0.66525	0.3108	0.75141	0.6345
	-76.445	0.44196	0.39742	-74.104	0.44365	0.13834	-78.921	0.66541	0.06698		55.692	0.47766	0.12533	0.41584	0.2124	58.3164	0.6451	0.21596	0.65493	0.31579
	-76.352	0.45172	0.40953	-74.018	0.43325	0.11331	-78.829	0.61286	0.09121		55.8102	0.47865	0.16169	0.34312	0.13513	58.4402	0.66939	0.2332	0.46827	0.19648
	-76.258	0.44327	0.32491	-73.932	0.41607	0.13477	-78.737	0.61516	0.09393		55.9285	0.48684	0.14717	0.41815	0.19138	58.564	0.65389	0.18892	0.55661	0.35663
	-76.164	0.45048	0.27104	-73.845	0.41223	0.10769	-78.645	0.62284	0.079		56.0467	0.52178	0.17098	0.35547	0.14415	58.6878	0.62656	0.27715	0.4315	0.21333
	-76.071	0.50213	0.27594	-73.759	0.3682	0.07824	-78.553	0.55395	0.05531		56.1649	0.50594	0.1454	0.31347	0.14439	58.8117	0.69698	0.25959	0.54774	0.26317
	-75.977	0.53174	0.31549	-73.673	0.40462	0.03229	-78.461	0.4946	0.03806		56.2832	0.57229	0.1844	0.37112	0.15138	58.9355	0.63853	0.18841	0.71451	0.4617
	-75.884	0.54413	0.36143	-73.587	0.45534	0.02424	-78.369	0.44689	0.05531		56.4014	0.57639	0.19157	0.4082	0.3175	59.0593	0.64758	0.22209	0.80497	0.48656
	-75.79	0.57512	0.38656	-73.501	0.41003	0.07509	-78.277	0.41177	0.10816		56.5197	0.50436	0.12101	0.3309	0.09951	59.1831	0.62166	0.24307	0.51843	0.31979
	-75.697	0.59301	0.43212	-73.415	0.43644	0.05931	-78.185	0.38366	0.0968		56.6379	0.51326	0.14769	0.42094	0.21294	59.3069	0.64538	0.20805	0.56275	0.27019
	-75.603	0.60673	0.40804	-73.328	0.4137	0.06278	-78.093	0.40475	0.10836		56.7562	0.53608	0.1623	0.32858	0.11987	59.4307	0.62864	0.2242	0.56752	0.3689
	-75.509	0.61116	0.47239	-73.242	0.47673	0.07519	-78.001	0.39742	0.1152		56.8744	0.52408	0.15233	0.34042	0.13591	59.5545	0.61156	0.30262	0.63067	0.31526
	-75.416	0.55357	0.52506	-73.156	0.52785	0.1069	-77.909	0.38714	0.1417		56.9926	0.51163	0.17815	0.321	0.11848	59.6784	0.62523	0.26481	0.68504	0.39422
	-75.322	0.55486	0.57076	-73.07	0.54394	0.11147	-77.817	0.36306	0.17031		57.1109	0.50155	0.14947	0.3761	0.14895	59.8022	0.66192	0.25615	0.54403	0.46478
	-75.229	0.53931	0.46076	-72.984	0.46102	0.23899	-77.725	0.38893	0.14145		57.2291	0.48249	0.10698	0.34636	0.15035	59.926	0.61816	0.23765	0.62802	0.55599
	-75.135	0.50217	0.38214	-72.898	0.44982	0.17079	-77.633	0.46391	0.13204		57.3474	0.48747	0.15634	0.34329	0.10925	60.0498	0.66432	0.26859	0.52651	0.32411
	-75.042	0.52221	0.31515	-72.811	0.43054	0.08687	-77.541	0.49547	0.16443		57.4656	0.51269	0.13144	0.39916	0.16074	60.1736	0.65469	0.26871	0.49927	0.24123
	-74.948	0.54588	0.28718	-72.725	0.44563	0.11594	-77.449	0.54065	0.20742		57.5838	0.52089	0.16025	0.34375	0.17657	60.2974	0.64907	0.28565	0.52277	0.23254
	-74.855	0.56361	0.33125	-72.639	0.42855	0.16201	-77.357	0.65726	0.31085		57.7021	0.5815	0.1453	0.33825	0.12198	60.4212	0.64236	0.22428	0.53499	0.33851
	-74.761	0.59	0.403	-72.553	0.4364	0.17846	-77.265	0.7579	0.39679		57.8203	0.54147	0.12864	0.40781	0.26705	60.5451	0.63351	0.26554	0.50348	0.29263
	-74.667	0.5631	0.37359	-72.467	0.46314	0.17894	-77.173	0.82881	0.3905		57.9386	0.50452	0.15536	0.56109	0.51947	60.6689	0.6191	0.23641	0.47263	0.27707
	-74.574	0.55555	0.32505	-72.381	0.46903	0.20097	-77.081	0.96187	0.28883		58.0568	0.55929	0.15767	0.37868	0.16148	60.7927	0.5837	0.24303	0.58451	0.43828
	-74.48	0.53542	0.28699	-72.294	0.46031	0.19455	-76.989	1.00256	0.2226		58.1751	0.5563	0.16586	0.37499	0.16453	60.9165	0.61942	0.19111	0.49666	0.26724
	-74.387	0.5261	0.27339	-72.208	0.47189	0.26202	-76.897	0.85556	0.16272		58.2933	0.48681	0.14066	0.33379	0.16072	61.0403	0.63275	0.20164	0.57046	0.42033
	-74.293	0.54528	0.24542	-72.122	0.43547	0.32522	-76.805	0.72369	0.08211		58.4115	0.49247	0.15898	0.38108	0.20471	61.1641	0.64677	0.205	0.55281	0.37426
	-74.2	0.63899	0.28166	-72.036	0.40445	0.29514	-76.713	0.62599	0.05531		58.5298	0.53018	0.17595	0.36056	0.1134	61.2879	0.63324	0.22866	0.53151	0.3035
	-74.106	0.66186	0.27387	-71.95	0.42264	0.24282	-76.621	0.51226	0.04068		58.648	0.50452	0.13796	0.34473	0.09791	61.4117	0.66245	0.24106	0.59624	0.37673
	-74.012	0.63563	0.28901	-71.864	0.49452	0.27674	-76.529	0.40221	0.07628		58.7663	0.48771	0.16591	0.30553	0.13019	61.5356	0.66562	0.21094	0.73884	0.60191
	-73.919	0.62753	0.27277	-71.777	0.488	0.37091	-76.437	0.33782	0.05169		58.8845	0.52975	0.19011	0.38872	0.22578	61.6594	0.61851	0.18836	0.69075	0.35368
	-73.825	0.61671	0.19501	-71.691	0.47644	0.53539	-76.345	0.32318	0.07869		59.0028	0.54321	0.1562	0.37506	0.12577	61.7832	0.66849	0.28371	0.74647	0.47514
	-73.732	0.56704	0.20712	-71.605	0.42421	0.62147	-76.253	0.31826	0.07749		59.121	0.47163	0.12884	0.28381	0.14025	61.907	0.61542	0.24961	0.8827	0.83116
	-73.638	0.55698	0.17853	-71.519	0.37804	0.72432	-76.162	0.34071	0.0704
	-73.545	0.55513	0.20587	-71.433	0.35612	0.65691	-76.07	0.39892	0.10082
	-73.451	0.54901	0.31621	-71.347	0.33473	0.53671	-75.978	0.40847	0.10871
	-73.357	0.5789	0.33538	-71.26	0.32	0.35425	-75.886	0.42803	0.11626
	-73.264	0.53621	0.31467	-71.174	0.30696	0.18651	-75.794	0.53269	0.1146
	-73.17	0.51931	0.35163	-71.088	0.29429	0.18257	-75.702	0.5575	0.13054
	-73.077	0.48615	0.34571	-71.002	0.26501	0.17431	-75.61	0.65026	0.15306
	-72.983	0.49992	0.32222	-70.916	0.24514	0.09281	-75.518	0.73875	0.17981
	-72.89	0.50954	0.29497	-70.83	0.22049	0.1222	-75.426	0.76999	0.18881
	-72.796	0.47662	0.23048	-70.743	0.20961	0.13061	-75.334	0.84333	0.18886
	-72.702	0.4911	0.28613	-70.657	0.1781	0.16395	-75.242	0.86385	0.20832
	-72.609	0.49927	0.29252	-70.571	0.15474	0.14581	-75.15	0.88974	0.24981
	-72.515	0.46469	0.25989	-70.485	0.14114	0.18041	-75.058	0.8588	0.23417
	-72.422	0.44604	0.20851	-70.399	0.14414	0.16937	-74.966	0.79896	0.2037
	-72.328	0.45099	0.19789	-70.313	0.13936	0.10206	-74.874	0.72309	0.22668
	-72.235	0.51205	0.19145	-70.226	0.14203	0.09402	-74.782	0.67297	0.22572
	-72.141	0.59241	0.26421	-70.14	0.13938	0.222	-74.69	0.76893	0.22356
	-72.047	0.62902	0.23273	-70.054	0.13607	0.21743	-74.598	0.87525	0.25609
	-71.954	0.61021	0.25537	-69.968	0.14221	0.21564	-74.506	0.9666	0.408
	-71.86	0.62041	0.26311	-69.882	0.14177	0.30082	-74.414	0.93259	0.44787
	-71.767	0.61482	0.26479	-69.796	0.13913	0.28016	-74.322	0.88362	0.48056
	-71.673	0.61829	0.26964	-69.709	0.12514	0.34078	-74.23	0.85045	0.52526
	-71.58	0.54618	0.27195	-69.623	0.10979	0.4306	-74.138	0.86834	0.5329
	-71.486	0.49262	0.32332	-69.537	0.10758	0.51368	-74.046	0.80238	0.51058
	-71.392	0.48778	0.34783	-69.451	0.10219	0.56363	-73.954	0.75236	0.33217
	-71.299	0.47698	0.33288	-69.365	0.09118	0.64403	-73.862	0.64965	0.33177
	-71.205	0.49064	0.39132	-69.279	0.08678	0.62178	-73.77	0.5433	0.22607
	-71.112	0.45267	0.36157	-69.192	0.08749	0.54123	-73.678	0.51112	0.19193
	-71.018	0.49524	0.31313	-69.106	0.08233	0.59271	-73.586	0.50078	0.20189
	-70.925	0.53814	0.32183	-69.02	0.0799	0.55774	-73.494	0.65064	0.17554
	-70.831	0.60252	0.32111	-68.934	0.08346	0.58261	-73.402	0.74386	0.1416
	-70.737	0.66623	0.38339	-68.848	0.07249	0.63893	-73.31	0.8099	0.1684
	-70.644	0.71873	0.50752	-68.762	0.05504	0.5976	-73.218	0.84135	0.16176
	-70.55	0.63718	0.48373	-68.675	0.05846	0.67037	-73.126	0.77663	0.13481
	-70.457	0.60954	0.52102	-68.589	0.05697	0.52356	-73.034	0.64861	0.21682
	-70.363	0.58613	0.55947	-68.503	0.04988	0.4511	-72.942	0.57805	0.46397
	-70.27	0.56225	0.52126	-68.417	0.04497	0.47329	-72.85	0.54093	0.53029
	-70.176	0.52555	0.50502	-68.331	0.05019	0.32785	-72.758	0.48508	0.35983
	-70.083	0.49137	0.34932	-68.245	0.06622	0.16763	-72.666	0.46709	0.23844
	-69.989	0.47915	0.23817	-68.158	0.06517	0.1578	-72.574	0.4734	0.1857
	-69.895	0.49554	0.22413	-68.072	0.05561	0.22079	-72.482	0.54543	0.20269
	-69.802	0.47155	0.23384	-67.986	0.05544	0.24787	-72.39	0.61263	0.25559
	-69.708	0.44012	0.20294	-67.9	0.05183	0.16637	-72.298	0.70272	0.27756
	-69.615	0.41065	0.2002	-67.814	0.05007	0.27543	-72.206	0.80562	0.34107
	-69.521	0.40335	0.16118	-67.728	0.05546	0.27842	-72.114	0.72276	0.30718
	-69.428	0.3826	0.18924	-67.641	0.05311	0.31076	-72.022	0.62652	0.4529
	-69.334	0.37997	0.22231	-67.555	0.05082	0.1945	-71.93	0.56884	0.35254
	-69.24	0.44157	0.20304	-67.469	0.06156	0.1294	-71.838	0.55749	0.18881
	-69.147	0.47201	0.2336	-67.383	0.06605	0.20307	-71.746	0.49647	0.19882
	-69.053	0.49994	0.30934	-67.297	0.06626	0.2769	-71.654	0.48183	0.18293
	-68.96	0.50572	0.37118	-67.211	0.06085	0.27968	-71.562	0.42837	0.17805
	-68.866	0.53692	0.4067	-67.124	0.05951	0.28084	-71.47	0.41617	0.16332
	-68.773	0.50298	0.48013	-67.038	0.04755	0.31144	-71.378	0.44762	0.19631
	-68.679	0.46849	0.42308	-66.952	0.05177	0.37596	-71.286	0.45115	0.18992
	-68.585	0.44116	0.3781	-66.866	0.06001	0.29798	-71.194	0.48261	0.22522
	-68.492	0.42557	0.37594	-66.78	0.0521	0.32832	-71.102	0.50649	0.33876
	-68.398	0.45039	0.37671	-66.694	0.05019	0.24934	-71.01	0.54183	0.59928
	-68.305	0.4258	0.34418	-66.607	0.04547	0.34515	-70.918	0.57896	0.75073
	-68.211	0.40579	0.39262	-66.521	0.04831	0.27201	-70.826	0.65915	0.77054
	-68.118	0.39315	0.29564	-66.435	0.05504	0.30676	-70.735	0.61202	1.10437
	-68.024	0.36627	0.3053	-66.349	0.05296	0.33837	-70.643	0.63779	1.15033
	-67.93	0.34686	0.27589	-66.263	0.04824	0.29746	-70.551	0.62716	0.76602
	-67.837	0.32853	0.3472	-66.177	0.05154	0.26386	-70.459	0.6271	0.37471
	-67.743	0.37486	0.42414	-66.09	0.04235	0.30187	-70.367	0.65132	0.1691
	-67.65	0.4712	0.42707	-66.004	0.06828	0.23557	-70.275	0.71481	0.20797
	-67.556	0.54507	0.51545	-65.918	0.06001	0.24451	-70.183	0.79804	0.36028
	-67.463	0.56939	0.37945	-65.832	0.05877	0.27243	-70.091	0.81794	0.34344
	-67.369	0.58138	0.32202	-65.746	0.05487	0.22079	-69.999	0.79241	0.35716
	-67.275	0.50913	0.28497	-65.66	0.0464	0.25239	-69.907	0.66919	0.33444
	-67.182	0.44456	0.26637	-65.573	0.05953	0.21432	-69.815	0.56502	0.2211
	-67.088	0.42195	0.18939	-65.487	0.0507	0.37517	-69.723	0.49647	0.14024
	-66.995	0.4179	0.1569	-65.401	0.05269	0.61947	-69.631	0.44962	0.13225
	-66.901	0.46236	0.16517	-65.315	0.05707	0.77569	-69.539	0.46665	0.14587
	-66.808	0.4858	0.19708	-65.229	0.04594	0.7982	-69.447	0.44828	0.08875
	-66.714	0.52677	0.25244	-65.143	0.04961	0.87244	-69.355	0.4278	0.11369
	-66.62	0.56002	0.26916	-65.056	0.05573	0.30897	-69.263	0.49397	0.10952
	-66.527	0.56043	0.27435	-64.97	0.05926	0.31381	-69.171	0.53264	0.07502
	-66.433	0.56784	0.33139	-64.884	0.06372	0.37765	-69.079	0.49841	0.06391
	-66.34	0.54459	0.33966	-64.798	0.06079	0.44237	-68.987	0.57505	0.08352
	-66.246	0.49105	0.38603	-64.712	0.04036	0.66464	-68.895	0.57232	0.04973
	-66.153	0.44482	0.33976	-64.626	0.04464	0.70712	-68.803	0.57693	0.08246
	-66.059	0.47521	0.27296	-64.539	0.05303	0.65707	-68.711	0.52276	0.08035
	-65.965	0.48117	0.22159	-64.453	0.05282	0.72853	-68.619	0.51302	0.06803
	-65.872	0.48	0.16651	-64.367	0.05458	0.53592	-68.527	0.50522	0.06114
	-65.778	0.44588	0.23245	-64.281	0.05538	0.3696	-68.435	0.44484	0.08845
	-65.685	0.44539	0.24653	-64.195	0.06035	0.20738	-68.343	0.4199	0.14577
	-65.591	0.43001	0.26263	-64.109	0.06293	0.22158	-68.251	0.3989	0.18243
	-65.498	0.41207	0.29665	-64.022	0.06502	0.19455	-68.159	0.38551	0.17976
	-65.404	0.40984	0.24465	-63.936	0.0671	0.2312	-68.067	0.37541	0.18172
	-65.311	0.415	0.23523	-63.85	0.07547	0.22063	-67.975	0.3652	0.19907
	-65.217	0.41249	0.24014	-63.764	0.06666	0.20402	-67.883	0.36283	0.17951
	-65.123	0.41935	0.22779	-63.678	0.06274	0.2067	-67.791	0.36866	0.22286
	-65.03	0.4187	0.24566	-63.591	0.06591	0.25371	-67.699	0.38367	0.3106
	-64.936	0.41283	0.22937	-63.505	0.07484	0.26959	-67.607	0.38253	0.36365
	-64.843	0.43072	0.20529	-63.419	0.07922	0.31171	-67.515	0.36079	0.22487
	-64.749	0.45983	0.19794	-63.333	0.08136	0.23552	-67.423	0.33843	0.20727
	-64.656	0.45902	0.23528	-63.247	0.07755	0.15601	-67.331	0.33175	0.25217
	-64.562	0.49204	0.16627	-63.161	0.09504	0.18472	-67.239	0.35225	0.35168
	-64.468	0.52089	0.20616	-63.074	0.11165	0.22248	-67.147	0.36677	0.29712
	-64.375	0.53826	0.28214	-62.988	0.12759	0.35567	-67.055	0.34974	0.28375
	-64.281	0.54602	0.35869	-62.902	0.16153	0.27443	-66.963	0.34788	0.23095
	-64.188	0.51254	0.37931	-62.816	0.14928	0.25055	-66.871	0.37252	0.13526
	-64.094	0.49181	0.49738	-62.73	0.16229	0.32948	-66.779	0.39897	0.10494
	-64.001	0.49715	0.55447	-62.644	0.20548	0.30319	-66.687	0.38179	0.13979
	-63.907	0.51631	0.45206	-62.557	0.25374	0.43743	-66.595	0.40135	0.1235
	-63.813	0.51795	0.34024	-62.471	0.27491	0.4663	-66.503	0.39981	0.13808
	-63.72	0.50309	0.29348	-62.385	0.32097	0.40746	-66.411	0.433	0.16433
	-63.626	0.47162	0.23446	-62.299	0.35004	0.47192	-66.319	0.45926	0.1506
	-63.533	0.44576	0.19155	-62.213	0.40359	0.29993	-66.227	0.5377	0.11812
	-63.439	0.42844	0.25277	-62.127	0.49779	0.2515	-66.135	0.61198	0.13365
	-63.346	0.43153	0.26219	-62.04	0.51153	0.17741	-66.043	0.58597	0.1151
	-63.252	0.45225	0.27248	-61.954	0.49381	0.25266	-65.951	0.56028	0.10142
	-63.158	0.4849	0.28137	-61.868	0.50557	0.23152	-65.859	0.62631	0.07779
	-63.065	0.46591	0.27233	-61.782	0.51113	0.13472	-65.767	0.55623	0.07527
	-62.971	0.46609	0.26589	-61.696	0.46379	0.05937	-65.675	0.42974	0.09338
	-62.878	0.47378	0.26133	-61.61	0.42943	0.06173	-65.583	0.47195	0.10534
	-62.784	0.47461	0.26142	-61.523	0.41251	0.16017	-65.491	0.47499	0.14808
	-62.691	0.4716	0.36152	-61.437	0.38484	0.17673	-65.399	0.44636	0.15231
	-62.597	0.42398	0.25969	-61.351	0.39153	0.17268	-65.308	0.4236	0.14004
	-62.503	0.4313	0.21467	-61.265	0.36783	0.22347	-65.216	0.44873	0.11555
	-62.41	0.47003	0.24484	-61.179	0.36147	0.19639	-65.124	0.49567	0.12083
	-62.316	0.50996	0.3411	-61.093	0.34157	0.19592	-65.032	0.50586	0.08568
	-62.223	0.53625	0.48657	-61.006	0.32053	0.14907	-64.94	0.51062	0.07507
	-62.129	0.50206	0.56024	-60.92	0.32321	0.10606	-64.848	0.52413	0.0702
	-62.036	0.45267	0.56471	-60.834	0.34893	0.09065	-64.756	0.52187	0.07784
	-61.942	0.43075	0.5166	-60.748	0.36216	0.11142	-64.664	0.46524	0.0357
	-61.848	0.43206	0.33327	-60.662	0.34905	0.059	-64.572	0.49612	0.03007
	-61.755	0.47139	0.24033	-60.576	0.34366	0.07598	-64.48	0.57308	0.04214
	-61.661	0.45545	0.2485	-60.489	0.34392	0.09333	-64.388	0.6248	0.03927
	-61.568	0.44535	0.33192	-60.403	0.34756	0.10091	-64.296	0.72294	0.11128
	-61.474	0.46628	0.33274	-60.317	0.34721	0.02766	-64.204	0.8338	0.27932
	-61.381	0.42575	0.23451	-60.231	0.32627	0.05221	-64.112	0.76488	0.29059
	-61.287	0.42253	0.33024	-60.145	0.30876	0.05327	-64.02	0.68733	0.21084
	-61.193	0.45007	0.29305	-60.059	0.28755	0.06999	-63.928	0.51771	0.15191
	-61.1	0.4196	0.28733	-59.972	0.29477	0.03707	-63.836	0.41684	0.12621
	-61.006	0.42619	0.40482	-59.886	0.26488	0.04943	-63.744	0.36725	0.10318
	-60.913	0.48152	0.43529	-59.8	0.25125	0.08266	-63.652	0.34675	0.12621
	-60.819	0.5127	0.6401	-59.714	0.2778	0.11284	-63.56	0.33278	0.1337
	-60.726	0.57084	0.60906	-59.628	0.28615	0.18209	-63.468	0.32045	0.12154
	-60.632	0.58921	0.58537	-59.542	0.34211	0.23867	-63.376	0.34492	0.168
	-60.539	0.64517	0.54481	-59.455	0.36586	0.31181	-63.284	0.40984	0.19264
	-60.445	0.67459	0.54664	-59.369	0.37223	0.40714	-63.192	0.42885	0.17644
	-60.351	0.68475	0.42885	-59.283	0.41599	0.393	-63.1	0.49067	0.20837
	-60.258	0.67188	0.39507	-59.197	0.4252	0.22595	-63.008	0.54761	0.20782
	-60.164	0.63998	0.40064	-59.111	0.41267	0.16432	-62.916	0.59494	0.25358
	-60.071	0.59373	0.33658	-59.025	0.35677	0.11894	-62.824	0.58692	0.32443
	-59.977	0.58866	0.314	-58.938	0.3466	0.17531	-62.732	0.60339	0.35017
	-59.884	0.6037	0.32928	-58.852	0.33534	0.16295	-62.64	0.59365	0.25222
	-59.79	0.6416	0.33596	-58.766	0.3196	0.12252	-62.548	0.56299	0.15135
	-59.696	0.63699	0.35283	-58.68	0.32367	0.11994	-62.456	0.59836	0.08674
	-59.603	0.63814	0.31265	-58.594	0.32512	0.08145	-62.364	0.61347	0.05938
	-59.509	0.63589	0.34086	-58.508	0.31832	0.07803	-62.272	0.64576	0.07407
	-59.416	0.60102	0.43404	-58.421	0.34087	0.09617	-62.18	0.66214	0.05742
	-59.322	0.55879	0.41862	-58.335	0.35847	0.08145	-62.088	0.63126	0.0703
	-59.229	0.4995	0.31116	-58.249	0.38736	0.054	-61.996	0.63962	0.0894
	-59.135	0.46936	0.2261	-58.163	0.39191	0.07293	-61.904	0.65835	0.08614
	-59.041	0.40593	0.24196	-58.077	0.34396	0.12772	-61.812	0.68799	0.12143
	-58.948	0.38916	0.23442	-57.991	0.30142	0.07751	-61.72	0.74566	0.21773
	-58.854	0.39467	0.20702	-57.904	0.32053	0.07772	-61.628	0.66425	0.27842
	-58.761	0.43243	0.17247	-57.818	0.31398	0.08292	-61.536	0.58649	0.28294
	-58.667	0.47265	0.18963	-57.732	0.34712	0.12536	-61.444	0.63139	0.27108
	-58.574	0.4404	0.23908	-57.646	0.35772	0.16469	-61.352	0.63478	0.18881
	-58.48	0.38179	0.29458	-57.56	0.38337	0.30072	-61.26	0.67509	0.14723
	-58.386	0.36938	0.33932	-57.474	0.37307	0.42623	-61.168	0.59021	0.12043
	-58.293	0.3395	0.3658	-57.387	0.37064	0.46251	-61.076	0.50259	0.08825
	-58.199	0.35554	0.3719	-57.301	0.35642	0.40436	-60.984	0.48092	0.13209
	-58.106	0.40056	0.34374	-57.215	0.35436	0.19881	-60.892	0.48492	0.11731
	-58.012	0.42541	0.33625	-57.129	0.38056	0.06825	-60.8	0.47717	0.08955
	-57.919	0.46978	0.31208	-57.043	0.40325	0.09333	-60.708	0.51806	0.11776
	-57.825	0.48774	0.34845	-56.957	0.39728	0.10027	-60.616	0.53837	0.12038
	-57.731	0.499	0.3596	-56.87	0.37045	0.08897	-60.524	0.47132	0.16141
	-57.638	0.53724	0.26916	-56.784	0.36833	0.12704	-60.432	0.43825	0.13189
	-57.544	0.56856	0.25292	-56.698	0.37202	0.15065	-60.34	0.39208	0.10313
	-57.451	0.55921	0.24038	-56.612	0.33978	0.16269	-60.248	0.35827	0.11173
	-57.357	0.5135	0.19501	-56.526	0.33901	0.22715	-60.156	0.4028	0.08689
	-57.264	0.47309	0.18228	-56.44	0.35367	0.24146	-60.064	0.45361	0.06768
	-57.17	0.45016	0.18583	-56.353	0.32464	0.17173	-59.973	0.51768	0.06874
	-57.076	0.43411	0.16618	-56.267	0.31981	0.12841	-59.881	0.5377	0.06225
	-56.983	0.44417	0.1754	-56.181	0.33745	0.1049	-59.789	0.64605	0.07206
	-56.889	0.41907	0.16373	-56.095	0.31969	0.13398	-59.697	0.6832	0.0885
	-56.796	0.40556	0.14143	-56.009	0.29733	0.07724	-59.605	0.71911	0.10238
	-56.702	0.44733	0.16613	-55.923	0.32242	0.04159	-59.513	0.66726	0.11912
	-56.609	0.49649	0.17473	-55.836	0.33672	0.11458	-59.421	0.66339	0.14522
	-56.515	0.57763	0.20534	-55.75	0.32497	0.14076	-59.329	0.61902	0.17559
	-56.421	0.63416	0.25157	-55.664	0.35818	0.07577	-59.237	0.58483	0.16277
	-56.328	0.63619	0.20486	-55.578	0.36955	0.0815	-59.145	0.50116	0.09569
	-56.234	0.67448	0.27209	-55.492	0.39317	0.0988	-59.053	0.49063	0.10454
	-56.141	0.68337	0.2137	-55.406	0.39052	0.06389	-58.961	0.51508	0.07618
	-56.047	0.66458	0.20342	-55.319	0.36604	0.01194	-58.869	0.56884	0.07754
	-55.954	0.65933	0.3017	-55.233	0.35606	0.02666	-58.777	0.57562	0.0973
	-55.86	0.63193	0.30318	-55.147	0.34595	0.05127	-58.685	0.52197	0.0885
	-55.767	0.66096	0.27752	-55.061	0.31734	0.05164	-58.593	0.52982	0.08629
	-55.673	0.59301	0.27594	-54.975	0.32737	0.06704	-58.501	0.49802	0.09815
	-55.579	0.53595	0.32716	-54.889	0.29511	0.056	-58.409	0.47666	0.12495
	-55.486	0.4934	0.2446	-54.802	0.29825	0.10984	-58.317	0.40211	0.12656
	-55.392	0.50853	0.2683	-54.716	0.313	0.08487	-58.225	0.36839	0.08252
	-55.299	0.54399	0.25229	-54.63	0.32235	0.09628	-58.133	0.35612	0.10992
	-55.205	0.55656	0.17367	-54.544	0.31319	0.08024	-58.041	0.3845	0.11253
	-55.112	0.58843	0.21923	-54.458	0.34035	0.06289	-57.949	0.41684	0.13848
	-55.018	0.58101	0.18132	-54.372	0.38186	0.0642	-57.857	0.36712	0.124
	-54.924	0.53273	0.1682	-54.285	0.34215	0.1364	-57.765	0.40872	0.15432
	-54.831	0.51931	0.15344	-54.199	0.34314	0.09717	-57.673	0.44476	0.13687
	-54.737	0.47726	0.19516	-54.113	0.32575	0.03944	-57.581	0.47263	0.16216
	-54.644	0.45626	0.19419	-54.027	0.34085	0.06704	-57.489	0.45221	0.16925
	-54.55	0.4826	0.18766	-53.941	0.31984	0.04843	-57.397	0.4836	0.14532
	-54.457	0.47786	0.23182	-53.855	0.28835	0.14302	-57.305	0.49366	0.10942
	-54.363	0.48631	0.24235	-53.768	0.24277	0.21064	-57.213	0.47165	0.13682
	-54.269	0.53639	0.31001	-53.682	0.27189	0.07714	-57.121	0.48442	0.14527
	-54.176	0.5549	0.28656	-53.596	0.29366	0.08092	-57.029	0.43523	0.12546
	-54.082	0.56347	0.30703	-53.51	0.31524	0.07977	-56.937	0.4216	0.0795
	-53.989	0.61572	0.27228	-53.424	0.32145	0.06709	-56.845	0.45003	0.07487
	-53.895	0.63906	0.36782	-53.338	0.32434	0.07546	-56.753	0.48307	0.08885
	-53.802	0.62656	0.35417	-53.251	0.31147	0.11126	-56.661	0.52136	0.07985
	-53.708	0.6331	0.37791	-53.165	0.29292	0.0856	-56.569	0.54303	0.07467
	-53.614	0.63506	0.48162	-53.079	0.26079	0.10774	-56.477	0.5649	0.07155
	-53.521	0.62813	0.44159	-52.993	0.29028	0.1211	-56.385	0.53471	0.09649
	-53.427	0.59115	0.59613	-52.907	0.28625	0.09302	-56.293	0.58568	0.18751
	-53.334	0.54459	0.69508	-52.821	0.29263	0.04769	-56.201	0.56152	0.17388
	-53.24	0.54077	0.67057	-52.734	0.286	0.05847	-56.109	0.5575	0.13114
	-53.147	0.52152	0.61459	-52.648	0.28682	0.05737	-56.017	0.55281	0.09438
	-53.053	0.52073	0.54188	-52.562	0.29842	0.06063	-55.925	0.54695	0.11394
	-52.959	0.48341	0.41761	-52.476	0.313	0.13156	-55.833	0.52864	0.11419
	-52.866	0.46598	0.42385	-52.39	0.30052	0.18898	-55.741	0.53682	0.13295
	-52.772	0.42688	0.4745	-52.304	0.32988	0.20339	-55.649	0.59441	0.1691
	-52.679	0.42154	0.53265	-52.217	0.33618	0.15433	-55.557	0.65903	0.21154
	-52.585	0.47719	0.52602	-52.131	0.36311	0.10227	-55.465	0.67353	0.23714
	-52.492	0.49444	0.52592	-52.045	0.38232	0.05106	-55.373	0.6173	0.28717
	-52.398	0.49911	0.39968	-51.959	0.36699	0.01577	-55.281	0.57194	0.3985
	-52.304	0.44323	0.31529	-51.873	0.36078	0.03197	-55.189	0.64803	0.47583
	-52.211	0.45071	0.25321	-51.787	0.35698	0.03234	-55.097	0.73738	0.54306
	-52.117	0.45578	0.24307	-51.7	0.32986	0.02766	-55.005	0.76905	0.56292
	-52.024	0.43692	0.18319	-51.614	0.33448	0.02845	-54.913	0.74898	0.39412
	-51.93	0.41415	0.18915	-51.528	0.31306	0.01577	-54.821	0.73728	0.2219
	-51.837	0.41062	0.30487	-51.442	0.3074	0.02314	-54.729	0.65409	0.14291
	-51.743	0.46641	0.43664	-51.356	0.32787	0.04312	-54.637	0.66904	0.1413
	-51.649	0.47038	0.44308	-51.27	0.34801	0.02939	-54.546	0.67918	0.10142
	-51.556	0.55044	0.43519	-51.183	0.40361	0.04349	-54.454	0.62981	0.0706
	-51.462	0.59614	0.42039	-51.097	0.38994	0.09438	-54.362	0.586	0.06859
	-51.369	0.62159	0.44639	-51.011	0.40619	0.09223	-54.27	0.5955	0.11384
	-51.275	0.61348	0.45225	-50.925	0.40575	0.11384	-54.178	0.5242	0.13662
	-51.182	0.61118	0.40458	-50.839	0.37326	0.1008	-54.086	0.52883	0.13426
	-51.088	0.57763	0.33317	-50.752	0.34899	0.08734	-53.994	0.5414	0.17127
	-50.995	0.55527	0.27089	-50.666	0.35354	0.03928	-53.902	0.52392	0.19475
	-50.901	0.5304	0.20967	-50.58	0.33588	0.01872	-53.81	0.58113	0.18751
	-50.807	0.51221	0.2312	-50.494	0.30079	0.04664	-53.718	0.58218	0.27103
	-50.714	0.50554	0.2064	-50.408	0.2859	0.03334	-53.626	0.63547	0.24905
	-50.62	0.51371	0.18684	-50.322	0.27168	0.03933	-53.534	0.6828	0.24508
	-50.527	0.53837	0.17281	-50.235	0.24755	0.02377	-53.442	0.65174	0.28868
	-50.433	0.57874	0.18636	-50.149	0.22998	0.03581	-53.35	0.62682	0.28214
	-50.34	0.62541	0.1791	-50.063	0.23837	0.01951	-53.258	0.65677	0.26092
	-50.246	0.57731	0.13432	-49.977	0.2184	0.0489	-53.166	0.67771	0.23875
	-50.152	0.60353	0.14705	-49.891	0.23474	0.05868	-53.074	0.69689	0.15266
	-50.059	0.61624	0.1867	-49.805	0.23757	0.06473	-52.982	0.6007	0.13692
	-49.965	0.60241	0.22927	-49.718	0.27337	0.06352	-52.89	0.55547	0.15905
	-49.872	0.6243	0.30564	-49.632	0.33112	0.04953	-52.798	0.46704	0.17479
	-49.778	0.64001	0.43995	-49.546	0.35812	0.04249	-52.706	0.38331	0.22336
	-49.685	0.65058	0.53871	-49.46	0.36766	0.08182	-52.614	0.34041	0.28053
	-49.591	0.63197	0.52751	-49.374	0.35365	0.04391	-52.522	0.34181	0.3458
	-49.497	0.63736	0.54875	-49.288	0.36145	0.03539	-52.43	0.34997	0.3461
	-49.404	0.58251	0.44836	-49.201	0.3388	0.03428	-52.338	0.37213	0.31583
	-49.31	0.6039	0.36018	-49.115	0.31692	0.05011	-52.246	0.40543	0.25871
	-49.217	0.58111	0.2471	-49.029	0.29819	0.06052	-52.154	0.46224	0.30457
	-49.123	0.56757	0.17742	-48.943	0.28565	0.05926	-52.062	0.56082	0.36078
	-49.03	0.49999	0.20035	-48.857	0.33083	0.07062	-51.97	0.6269	0.37723
	-48.936	0.47054	0.22375	-48.771	0.3478	0.06746	-51.878	0.79052	0.44747
	-48.842	0.48426	0.24239	-48.684	0.31168	0.08082	-51.786	0.88437	0.54573
	-48.749	0.46324	0.24667	-48.598	0.27583	0.12599	-51.694	0.82941	0.52682
	-48.655	0.5028	0.28622	-48.512	0.26977	0.07961	-51.602	0.76738	0.54236
	-48.562	0.53669	0.29083	-48.426	0.26717	0.05805	-51.51	0.6661	0.49243
	-48.468	0.52382	0.3201	-48.34	0.25089	0.08897	-51.418	0.5285	0.46698
	-48.375	0.5063	0.35326	-48.254	0.28179	0.1131	-51.326	0.43107	0.4075
	-48.281	0.51187	0.37234	-48.167	0.30631	0.12451	-51.234	0.38823	0.31789
	-48.187	0.50809	0.35657	-48.081	0.29945	0.13035	-51.142	0.36775	0.2397
	-48.094	0.53202	0.29449	-47.995	0.33928	0.23488	-51.05	0.3621	0.23608
	-48	0.54995	0.31462	-47.909	0.31788	0.12231	-50.958	0.38085	0.30472
	-47.907	0.52336	0.30472	-47.823	0.30073	0.07914	-50.866	0.42606	0.24166
	-47.813	0.52304	0.34134	-47.737	0.30528	0.13198	-50.774	0.46001	0.27882
	-47.72	0.51861	0.39574	-47.65	0.29469	0.11011	-50.682	0.50882	0.32548
	-47.626	0.54871	0.34874	-47.564	0.28565	0.17063	-50.59	0.55098	0.36003
	-47.532	0.5643	0.27204	-47.478	0.27241	0.10222	-50.498	0.57112	0.25021
	-47.439	0.56727	0.29684	-47.392	0.26876	0.17115	-50.406	0.50791	0.27495
	-47.345	0.51686	0.27176	-47.306	0.25433	0.17147	-50.314	0.47909	0.33177
	-47.252	0.47671	0.2236	-47.22	0.28202	0.12641	-50.222	0.53406	0.36476
	-47.158	0.45281	0.246	-47.133	0.2889	0.12404	-50.13	0.52833	0.39809
	-47.065	0.4124	0.23422	-47.047	0.29026	0.13293	-50.038	0.53433	0.42143
	-46.971	0.39966	0.30381	-46.961	0.28145	0.0611	-49.946	0.55242	0.38205
	-46.877	0.4045	0.19982	-46.875	0.25412	0.02661	-49.854	0.60263	0.25891
	-46.784	0.41721	0.22053	-46.789	0.22733	0.02266	-49.762	0.63686	0.21029
	-46.69	0.43699	0.26536	-46.703	0.2275	0.04632	-49.67	0.63405	0.2392
	-46.597	0.44408	0.361	-46.616	0.2261	0.059	-49.578	0.6628	0.25795
	-46.503	0.44228	0.43111	-46.53	0.23704	0.1579	-49.486	0.6645	0.37335
	-46.41	0.42748	0.41011	-46.444	0.21022	0.20071	-49.394	0.65065	0.40659
	-46.316	0.45377	0.36157	-46.358	0.22651	0.17957	-49.302	0.66546	0.55337
	-46.223	0.47788	0.42208	-46.272	0.24023	0.14649	-49.21	0.66045	0.6212
	-46.129	0.48493	0.31486	-46.186	0.27314	0.13456	-49.119	0.61689	0.67591
	-46.035	0.44553	0.32149	-46.099	0.29466	0.17494	-49.027	0.68146	0.83038
	-45.942	0.46678	0.36652	-46.013	0.32093	0.1934	-48.935	0.74491	0.96378
	-45.848	0.43821	0.32202	-45.927	0.33219	0.19923	-48.843	0.7875	1.07365
	-45.755	0.43544	0.33341	-45.841	0.35325	0.18404	-48.751	0.82389	0.95503
	-45.661	0.40975	0.33235	-45.755	0.3892	0.09076	-48.659	0.84928	0.89092
	-45.568	0.43169	0.33274	-45.669	0.37722	0.09628	-48.567	0.86352	0.90752
	-45.474	0.45951	0.30775	-45.582	0.34994	0.15102	-48.475	0.83048	0.91757
	-45.38	0.46197	0.21837	-45.496	0.35543	0.18241	-48.383	0.79964	0.90777
	-45.287	0.47044	0.20991	-45.41	0.30314	0.20949	-48.291	0.82417	0.87634
	-45.193	0.461	0.21255	-45.324	0.26173	0.24051	-48.199	0.8357	1.00562
	-45.1	0.45626	0.24734	-45.238	0.23199	0.35661	-48.107	0.85554	1.14259
	-45.006	0.47965	0.33447	-45.152	0.21932	0.46909	-48.015	0.79008	1.4378
	-44.913	0.49679	0.40026	-45.065	0.19075	0.44821	-47.923	0.74594	1.69727
	-44.819	0.50627	0.43592	-44.979	0.19547	0.25586	-47.831	0.73979	1.97222
	-44.725	0.52849	0.43318	-44.893	0.21798	0.09796	-47.739	0.6658	1.93244
	-44.632	0.53446	0.28045	-44.807	0.21966	0.01793	-47.647	0.67794	2.1032
	-44.538	0.50296	0.26834	-44.721	0.2197	0.06578	-47.555	0.6846	2.38338
	-44.445	0.47272	0.23639	-44.635	0.2215	0.02687	-47.463	0.75692	2.3244
	-44.351	0.43429	0.173	-44.548	0.22668	0.0183	-47.371	0.7944	2.04055
	-44.258	0.44645	0.19857	-44.462	0.23654	0.0162	-47.279	0.82584	1.66795
	-44.164	0.43938	0.20467	-44.376	0.19549	0.01246	-47.187	0.83344	1.92746
	-44.07	0.43952	0.25042	-44.29	0.1888	0.02624	-47.095	0.91313	2.0673
	-43.977	0.41675	0.22726	-44.204	0.20955	0.06925	-47.003	1.00958	2.37509
	-43.883	0.40738	0.23821	-44.118	0.21015	0.05758	-46.911	1.099	2.84841
	-43.79	0.39022	0.19833	-44.031	0.20785	0.03307	-46.819	1.15549	3.29377
	-43.696	0.42425	0.21097	-43.945	0.24378	0.00694	-46.727	1.20867	3.6638
	-43.603	0.41288	0.27618	-43.859	0.28294	0.01746	-46.635	1.19213	3.86101
	-43.509	0.3666	0.39103	-43.773	0.2992	0.03365	-46.543	1.20408	4.35123
	-43.415	0.38304	0.47306	-43.687	0.28162	0.05984	-46.451	1.22588	4.71875
	-43.322	0.43459	0.50291	-43.601	0.23639	0.08192	-46.359	1.27846	4.42791
	-43.228	0.42319	0.44971	-43.514	0.23455	0.10674	-46.267	1.31461	4.12349
	-43.135	0.44258	0.43664	-43.428	0.23593	0.16222	-46.175	1.33573	3.79092
	-43.041	0.45209	0.33586	-43.342	0.24044	0.21753	-46.083	1.29558	3.89883
	-42.948	0.43001	0.27723	-43.256	0.25133	0.27627	-45.991	1.40528	4.5238
	-42.854	0.43277	0.29516	-43.17	0.2902	0.38085	-45.899	1.44111	4.4792
	-42.76	0.41864	0.27171	-43.084	0.37425	0.44001	-45.807	1.42814	4.53627
	-42.667	0.47316	0.23908	-42.997	0.45349	0.52382	-45.715	1.41281	4.6132
	-42.573	0.49068	0.29107	-42.911	0.49871	0.40599	-45.623	1.43027	4.83953
	-42.48	0.47265	0.25763	-42.825	0.52365	0.30924	-45.531	1.49594	4.97504
	-42.386	0.50323	0.28108	-42.739	0.50503	0.28547	-45.439	1.50993	5.51966
	-42.293	0.4951	0.367	-42.653	0.49697	0.22936	-45.347	1.3919	5.47969
	-42.199	0.46195	0.34182	-42.567	0.50641	0.26554	-45.255	1.34789	5.6242
	-42.105	0.45145	0.2954	-42.48	0.51625	0.34362	-45.163	1.42677	5.90881
	-42.012	0.40468	0.34374	-42.394	0.5509	0.34173	-45.071	1.24159	5.97639
	-41.918	0.38345	0.34437	-42.308	0.62398	0.41824	-44.979	1.2161	6.44463
	-41.825	0.39692	0.3633	-42.222	0.62889	0.51641	-44.887	1.2198	6.77413
	-41.731	0.38674	0.31587	-42.136	0.67676	0.53366	-44.795	1.25491	7.06437
	-41.638	0.41143	0.42991	-42.05	0.71478	0.73426	-44.703	1.35622	6.38997
	-41.544	0.41783	0.3991	-41.963	0.71688	0.8685	-44.611	1.36489	6.39384
	-41.451	0.44399	0.38147	-41.877	0.71365	1.06568	-44.519	1.49656	5.82639
	-41.357	0.43802	0.37363	-41.791	0.70551	1.2005	-44.427	1.47182	5.3218
	-41.263	0.44074	0.48123	-41.705	0.64561	1.16743	-44.335	1.58402	5.44967
	-41.17	0.42923	0.42847	-41.619	0.58079	1.19372	-44.243	1.60592	5.2247
	-41.076	0.39771	0.42289	-41.533	0.58826	1.13888	-44.151	1.60458	5.32144
	-40.983	0.40844	0.44995	-41.446	0.56357	1.22606	-44.059	1.65589	5.55089
	-40.889	0.42421	0.53866	-41.36	0.57718	1.43597	-43.967	1.60804	5.66976
	-40.796	0.43066	0.59296	-41.274	0.63334	1.60633	-43.875	1.61521	5.749
	-40.702	0.47392	0.52131	-41.188	0.75445	1.66459	-43.783	1.64529	5.05112
	-40.608	0.49165	0.45278	-41.102	0.80781	1.84695	-43.692	1.69894	5.0475
	-40.515	0.50121	0.42904	-41.016	0.77536	1.6943	-43.6	1.72488	4.98776
	-40.421	0.48808	0.43918	-40.929	0.80892	1.91268	-43.508	1.77159	5.29329
	-40.328	0.47362	0.48714	-40.843	0.8376	1.99775	-43.416	1.79829	5.49341
	-40.234	0.4768	0.49747	-40.757	0.77096	2.16186	-43.324	1.86925	5.8731
	-40.141	0.46363	0.64626	-40.671	0.75946	2.39054	-43.232	2.04868	6.45589
	-40.047	0.47222	0.6401	-40.585	0.7581	2.67496	-43.14	1.98974	6.88058
	-39.953	0.51318	0.57398	-40.499	0.7784	2.82824	-43.048	1.89185	5.37324
	-39.86	0.50745	0.65241	-40.412	0.84022	3.08983	-42.956	1.96371	3.97802
	-39.766	0.47461	0.74011	-40.326	0.84177	3.22486	-42.864	2.08567	2.90734
	-39.673	0.42858	0.77317	-40.24	0.90212	3.45644	-42.772	2.08303	2.71867
	-39.579	0.43411	0.73122	-40.154	0.90927	3.47878	-42.68	2.08531	2.68056
	-39.486	0.43892	0.64313	-40.068	0.96217	3.17123	-42.588	2.13846	2.60166
	-39.392	0.4552	0.58638	-39.982	1.02172	2.94875	-42.496	2.1682	2.21529
	-39.298	0.49188	0.60719	-39.895	1.10245	3.80874	-42.404	2.18095	2.04905
	-39.205	0.47067	0.54822	-39.809	1.124	4.30911	-42.312	2.25631	2.06484
	-39.111	0.44099	0.54346	-39.723	1.14684	5.42516	-42.22	2.39819	1.73659
	-39.018	0.43802	0.40948	-39.637	1.11214	6.05399	-42.128	2.441	1.90609
	-38.924	0.45667	0.49863	-39.551	1.00586	6.28588	-42.036	2.48335	1.67705
	-38.831	0.46116	0.47878	-39.465	1.01708	7.05837	-41.944	2.377	1.40437
	-38.737	0.45073	0.47715	-39.378	1.05331	7.38443	-41.852	2.34046	1.35896
	-38.643	0.443	0.57677	-39.292	1.07076	7.21727	-41.76	2.4106	1.20037
	-38.55	0.43676	0.63881	-39.206	1.11097	7.36392	-41.668	2.41245	1.05645
	-38.456	0.44588	0.6304	-39.12	1.1533	6.85661	-41.576	2.43877	0.87413
	-38.363	0.45154	0.6032	-39.034	1.25696	6.2516	-41.484	2.47164	0.74384
	-38.269	0.46312	0.47186	-38.948	1.23716	6.44363	-41.392	2.3866	0.7813
	-38.176	0.48785	0.44726	-38.861	1.21992	7.00478	-41.3	2.41141	0.9224
	-38.082	0.53899	0.40011	-38.775	1.25144	6.6039	-41.208	2.46645	0.78643
	-37.988	0.5322	0.43625	-38.689	1.20054	6.08386	-41.116	2.51079	0.56182
	-37.895	0.50438	0.41381	-38.603	1.1598	5.97291	-41.024	2.48041	0.49469
	-37.801	0.50768	0.47739	-38.517	1.15368	6.21884	-40.932	2.37064	0.44968
	-37.708	0.47818	0.35686	-38.431	1.16234	6.98154	-40.84	2.3716	0.40192
	-37.614	0.50001	0.35999	-38.344	1.18183	7.13224	-40.748	2.38328	0.39955
	-37.521	0.52421	0.42409	-38.258	1.3459	6.24119	-40.656	2.3979	0.42821
	-37.427	0.51067	0.37657	-38.172	1.43383	5.15158	-40.564	2.32155	0.3644
	-37.333	0.50901	0.48027	-38.086	1.43496	4.51718	-40.472	2.21891	0.55357
	-37.24	0.51548	0.4783	-38	1.60855	4.01712	-40.38	2.26084	0.70658
	-37.146	0.52649	0.51526	-37.913	1.68998	3.5983	-40.288	2.26794	0.78719
	-37.053	0.52152	0.50228	-37.827	1.74334	3.1889	-40.196	2.24686	0.81002
	-36.959	0.53116	0.53578	-37.741	1.67601	2.8184	-40.104	2.15176	0.75983
	-36.866	0.52886	0.64361	-37.655	1.68268	2.3784	-40.012	2.2486	0.68295
	-36.772	0.52432	0.77135	-37.569	1.66861	1.69435	-39.92	2.42385	0.71287
	-36.679	0.51454	0.82522	-37.483	1.55844	1.51537	-39.828	2.26099	0.50454
	-36.585	0.55131	0.66332	-37.396	1.47401	1.3633	-39.736	2.27962	0.50525
	-36.491	0.53243	0.65909	-37.31	1.55316	1.70713	-39.644	2.25588	0.55005
	-36.398	0.53086	0.5686	-37.224	1.65262	1.96715	-39.552	2.23651	0.59611
	-36.304	0.51095	0.52722	-37.138	1.57474	2.43056	-39.46	2.28697	0.6563
	-36.211	0.52304	0.5908	-37.052	1.51404	2.03619	-39.368	2.27272	0.73519
	-36.117	0.56439	0.54981	-36.966	1.6251	1.681	-39.276	2.22344	1.12157
	-36.024	0.58953	0.59335	-36.879	1.66443	1.38969	-39.184	2.23039	1.33729
	-35.93	0.62856	0.54044	-36.793	1.63951	1.24972	-39.092	2.10546	1.29726
	-35.836	0.59955	0.57268	-36.707	1.60631	1.09439	-39	2.12077	1.31536
	-35.743	0.63434	0.56749	-36.621	1.50676	1.10281	-38.908	2.3044	1.39778
	-35.649	0.622	0.48094	-36.535	1.59655	1.2401	-38.816	2.38371	1.47788
	-35.556	0.61871	0.5091	-36.449	1.66936	1.34148	-38.724	2.26384	0.95347
	-35.462	0.60835	0.43861	-36.362	1.7575	1.42519	-38.632	2.16911	0.78945
	-35.369	0.59688	0.46576	-36.276	1.64471	1.25319	-38.54	2.24956	0.71332
	-35.275	0.54503	0.50531	-36.19	1.62911	1.60696	-38.448	2.26804	0.62301
	-35.181	0.49966	0.50516	-36.104	1.64767	1.76797	-38.356	2.20411	0.59329
	-35.088	0.53727	0.43082	-36.018	1.66892	1.99218	-38.265	2.21718	0.5852
	-34.994	0.57823	0.50824	-35.932	1.76169	1.04097	-38.173	2.1313	0.69115
	-34.901	0.56287	0.55192	-35.845	1.70781	0.95826	-38.081	2.11037	0.64006
	-34.807	0.5509	0.46917	-35.759	1.80956	0.81318	-37.989	2.00927	0.5684
	-34.714	0.53568	0.55034	-35.673	1.84472	0.87712	-37.897	1.98571	0.73454
	-34.62	0.52819	0.56427	-35.587	1.7618	0.74751	-37.805	2.10212	0.89887
	-34.526	0.5255	0.58782	-35.501	1.61615	0.615	-37.713	2.1721	1.04263
	-34.433	0.56568	0.67975	-35.415	1.63423	0.56184	-37.621	2.08645	0.93009
	-34.339	0.55228	0.66038	-35.328	1.63899	0.62683	-37.529	2.1509	0.62487
	-34.246	0.60862	0.697	-35.242	1.717	0.54039	-37.437	2.06383	0.48966
	-34.152	0.63045	0.74227	-35.156	1.7954	0.62993	-37.345	2.10686	0.49595
	-34.059	0.62626	0.94488	-35.07	1.90454	0.62709	-37.253	2.15345	0.44048
	-33.965	0.61369	1.00893	-34.984	1.7567	0.4541	-37.161	2.09375	0.49082
	-33.871	0.61118	1.00437	-34.898	1.77688	0.37223	-37.069	2.10072	0.4704
	-33.778	0.6004	0.96621	-34.811	1.7635	0.29593	-36.977	2.13169	0.46799
	-33.684	0.60987	0.9987	-34.725	1.8165	0.33584	-36.885	2.19656	0.51586
	-33.591	0.61337	0.92983	-34.639	1.78636	0.40472	-36.793	2.14925	0.61265
	-33.497	0.61919	0.74395	-34.553	1.76461	0.43827	-36.701	2.04018	0.53733
	-33.404	0.63455	0.7267	-34.467	1.76971	0.64923	-36.609	2.12793	0.60642
	-33.31	0.64342	0.82502	-34.381	1.81269	0.91677	-36.517	2.0409	0.76607
	-33.216	0.67056	0.9048	-34.294	1.83337	1.236	-36.425	2.00517	0.86171
	-33.123	0.69115	0.95953	-34.208	1.72409	2.02452	-36.333	2.0336	1.28273
	-33.029	0.70188	0.97313	-34.122	1.75469	2.11217	-36.241	2.14395	1.79306
	-32.936	0.72746	1.01504	-34.036	1.83423	1.8776	-36.149	2.15442	2.23208
	-32.842	0.80167	1.25157	-33.95	1.95769	1.7064	-36.057	2.09016	1.85154
	-32.749	0.89903	1.29645	-33.864	2.10049	1.52131	-35.965	2.06079	1.58182
	-32.655	0.92548	1.27829	-33.777	2.03882	1.10238	-35.873	2.12117	1.18981
	-32.561	0.93165	1.25556	-33.691	1.98487	0.47834	-35.781	2.13174	0.76969
	-32.468	0.88542	1.33298	-33.605	1.93468	0.42996	-35.689	2.1574	0.46598
	-32.374	0.88567	1.43226	-33.519	1.85613	0.35493	-35.597	2.15887	0.37979
	-32.281	0.86935	1.34081	-33.433	1.88893	0.56762	-35.505	2.09077	0.39855
	-32.187	0.95873	1.33475	-33.347	2.04252	0.62257	-35.413	2.06172	0.4087
	-32.094	0.96939	1.27949	-33.26	2.18498	0.64592	-35.321	2.17073	0.34851
	-32	1.00333	1.18434	-33.174	2.21284	1.12415	-35.229	2.22051	0.30336
	-31.907	1.05355	1.0937	-33.088	2.2258	1.51242	-35.137	2.15854	0.33755
	-31.813	1.12512	1.11235	-33.002	2.30819	1.88449	-35.045	2.2403	0.4261
	-31.719	1.10824	1.12196	-32.916	2.43709	2.08357	-34.953	2.25175	0.51561
	-31.626	1.07241	1.3472	-32.83	2.47822	1.85915	-34.861	2.23845	0.6201
	-31.532	1.16873	1.27613	-32.743	2.45796	1.14282	-34.769	2.16227	0.57313
	-31.439	1.15494	1.32947	-32.657	2.338	0.80561	-34.677	2.14504	0.55025
	-31.345	1.16141	1.32072	-32.571	2.4059	0.5345	-34.585	2.14116	0.43907
	-31.252	1.17753	1.57633	-32.485	2.23539	0.4877	-34.493	2.06462	0.46698
	-31.158	1.15982	1.62189	-32.399	2.35218	0.46377	-34.401	2.09599	0.4975
	-31.064	1.19093	1.43187	-32.313	2.37909	0.45583	-34.309	2.08575	0.61376
	-30.971	1.2073	1.33567	-32.226	2.40481	0.49138	-34.217	2.14198	0.87116
	-30.877	1.1702	1.18203	-32.14	2.55333	0.42129	-34.125	2.0766	0.9042
	-30.784	1.20262	1.13138	-32.054	2.45072	0.50731	-34.033	2.05945	0.96826
	-30.69	1.18098	1.19424	-31.968	2.43709	0.36655	-33.941	2.07574	0.83938
	-30.597	1.19374	1.39703	-31.882	2.44793	0.34778	-33.849	2.10135	0.59475
	-30.503	1.16795	1.42625	-31.796	2.55321	0.38895	-33.757	2.14927	0.48272
	-30.409	1.15455	1.72353	-31.709	2.43042	0.27611	-33.665	2.16736	0.49092
	-30.316	1.20863	1.8514	-31.623	2.32067	0.18409	-33.573	2.12001	0.4969
	-30.222	1.2175	1.85078	-31.537	2.2769	0.22516	-33.481	2.16762	0.78734
	-30.129	1.21476	1.76639	-31.451	2.12442	0.20318	-33.389	2.10691	0.9749
	-30.035	1.25581	1.73174	-31.365	2.11864	0.21117	-33.297	2.13805	0.74073
	-29.942	1.3152	1.84275	-31.279	2.215	0.22184	-33.205	1.93756	0.93869
	-29.848	1.34884	2.00412	-31.192	2.19486	0.1884	-33.113	1.97714	0.87322
	-29.754	1.32738	2.15233	-31.106	2.22454	0.173	-33.021	1.93374	0.64725
	-29.661	1.34467	2.29674	-31.02	2.4821	0.18556	-32.93	1.94199	0.62734
	-29.567	1.28616	2.3853	-30.934	2.47618	0.43664	-32.838	1.93649	0.72056
	-29.474	1.31902	2.17602	-30.848	2.41842	0.61689	-32.746	1.8995	0.67083
	-29.38	1.39095	2.23282	-30.762	2.48252	0.90173	-32.654	1.88377	0.47568
	-29.287	1.50235	2.25699	-30.675	2.43897	1.08814	-32.562	1.96042	0.3995
	-29.193	1.46758	2.1753	-30.589	2.56999	1.19971	-32.47	2.00172	0.33313
	-29.099	1.48492	2.48858	-30.503	2.5599	0.98118	-32.378	1.98418	0.4354
	-29.006	1.46542	2.88989	-30.417	2.56581	0.97035	-32.286	1.94957	0.44742
	-28.912	1.51711	3.15617	-30.331	2.59644	1.03334	-32.194	1.89846	0.36098
	-28.819	1.57809	3.3446	-30.245	2.55337	0.74167	-32.102	1.89352	0.35168
	-28.725	1.56436	3.47733	-30.158	2.56514	0.54759	-32.01	1.88617	0.58947
	-28.632	1.52805	3.61962	-30.072	2.46595	0.51946	-31.918	1.82118	0.6744
	-28.538	1.59996	3.60789	-29.986	2.43363	0.29872	-31.826	1.86616	0.73399
	-28.444	1.64661	3.69017	-29.9	2.48235	0.1915	-31.734	1.88217	0.92748
	-28.351	1.73731	3.70511	-29.814	2.64017	0.25991	-31.642	1.95115	1.28524
	-28.257	1.79506	3.55931	-29.728	2.57152	0.21943	-31.55	1.94883	1.22581
	-28.164	1.80987	3.40582	-29.641	2.57276	0.23662	-31.458	2.00638	1.14581
	-28.07	1.76363	3.28265	-29.555	2.57553	0.24608	-31.366	1.97934	1.2417
	-27.977	1.73052	3.35925	-29.469	2.58381	0.25234	-31.274	2.09426	1.39355
	-27.883	1.69388	3.20975	-29.383	2.59338	0.45962	-31.182	2.01251	1.56889
	-27.789	1.69586	3.50256	-29.297	2.59619	0.61001	-31.09	1.94509	0.92245
	-27.696	1.66975	3.92886	-29.211	2.60319	0.6343	-30.998	1.99126	0.59958
	-27.602	1.67959	3.6534	-29.124	2.68384	0.60843	-30.906	1.99757	0.61084
	-27.509	1.8092	3.45388	-29.038	2.63923	0.71685	-30.814	1.96237	0.54955
	-27.415	1.81818	3.28299	-28.952	2.73186	0.72684	-30.722	1.90222	0.43807
	-27.322	1.78401	3.37497	-28.866	2.78127	0.64934	-30.63	1.86276	0.41655
	-27.228	1.78219	3.30481	-28.78	2.65217	0.42229	-30.538	1.92664	0.41333
	-27.135	1.65463	3.33455	-28.694	2.68059	0.39715	-30.446	1.94441	0.40207
	-27.041	1.79446	3.71996	-28.607	2.65133	0.41713	-30.354	1.96817	0.44315
	-26.947	1.8766	4.04275	-28.521	2.60707	0.4174	-30.262	1.97512	0.40604
	-26.854	1.89281	4.30658	-28.435	2.8596	0.32922	-30.17	1.88742	0.42972
	-26.76	1.97029	4.35622	-28.349	2.68506	0.24114	-30.078	1.85954	0.40071
	-26.667	2.03462	4.40067	-28.263	2.56594	0.26333	-29.986	1.85977	0.51898
	-26.573	1.9565	4.52062	-28.177	2.57597	0.26838	-29.894	1.89852	0.54211
	-26.48	1.90001	4.43441	-28.09	2.56627	0.31302	-29.802	1.84317	0.53466
	-26.386	1.90082	4.1935	-28.004	2.60745	0.35456	-29.71	1.8437	0.53708
	-26.292	1.89534	4.0479	-27.918	2.56317	0.35488	-29.618	1.74334	0.58842
	-26.199	1.87968	4.15131	-27.832	2.47186	0.34236	-29.526	1.79508	0.62095
	-26.105	1.80648	4.86225	-27.746	2.43941	0.37128	-29.434	1.77268	0.54764
	-26.012	1.79775	5.03847	-27.66	2.44409	0.3371	-29.342	1.79237	0.6218
	-25.918	1.9124	5.24112	-27.573	2.51417	0.35987	-29.25	1.8848	0.66922
	-25.825	1.78426	5.59054	-27.487	2.55344	0.34457	-29.158	1.88941	1.05168
	-25.731	1.74839	5.9253	-27.401	2.5079	0.3604	-29.066	2.07551	0.65947
	-25.637	1.86771	6.06663	-27.315	2.52451	0.54864	-28.974	1.89094	0.92979
	-25.544	1.90572	6.13814	-27.229	2.56967	0.47813	-28.882	1.88083	0.58454
	-25.45	1.89937	5.90939	-27.143	2.55375	0.57188	-28.79	1.81	0.35812
	-25.357	2.04006	5.92496	-27.056	2.48151	0.75308	-28.698	1.79746	0.34701
	-25.263	2.06665	5.741	-26.97	2.40376	0.68451	-28.606	1.81277	0.39809
	-25.17	2.05143	5.87695	-26.884	2.3484	0.82501	-28.514	1.85412	0.47639
	-25.076	2.08254	6.43089	-26.798	2.32562	0.84584	-28.422	1.90521	0.64423
	-24.982	2.02675	7.10483	-26.712	2.3751	1.04649	-28.33	1.92395	0.88338
	-24.889	1.93285	7.10041	-26.626	2.44288	1.14508	-28.238	1.88794	1.15989
	-24.795	1.85903	7.69327	-26.539	2.43855	0.9663	-28.146	1.85333	1.19237
	-24.702	1.88284	7.60226	-26.453	2.53838	0.81765	-28.054	1.86124	0.96896
	-24.608	1.93619	7.07263	-26.367	2.54391	0.96604	-27.962	1.9405	0.73761
	-24.515	2.01703	6.72942	-26.281	2.49731	0.84	-27.87	1.95938	0.51515
	-24.421	2.1125	6.50735	-26.195	2.58257	0.8798	-27.778	1.93376	0.45999
	-24.327	2.14611	6.23064	-26.109	2.81213	1.23668	-27.686	1.93331	0.53079
	-24.234	2.16025	6.3837	-26.022	2.94321	1.53698	-27.594	1.88794	0.48931
	-24.14	2.12735	6.47337	-25.936	2.87178	2.12295	-27.502	2.09153	0.53683
	-24.047	2.05951	7.13616	-25.85	2.84728	1.39022	-27.411	2.0061	0.54356
	-23.953	2.05537	7.41859	-25.764	2.94159	1.68431	-27.319	1.90031	0.46246
	-23.86	2.00543	7.43002	-25.678	2.91143	1.47246	-27.227	1.95487	0.43641
	-23.766	2.09707	7.8841	-25.592	2.88989	1.46741	-27.135	2.00516	0.44144
	-23.672	2.39028	8.57659	-25.505	2.81232	1.65003	-27.043	2.03335	0.42017
	-23.579	2.27573	7.89323	-25.419	2.91252	1.89937	-26.951	2.04209	0.38708
	-23.485	2.30564	8.21281	-25.333	2.94813	1.55869	-26.859	2.08486	0.43742
	-23.392	2.40815	7.84893	-25.247	2.91741	0.70833	-26.767	2.07062	0.26575
	-23.298	2.47571	7.71451	-25.161	2.81582	0.68904	-26.675	2.07981	0.22532
	-23.205	2.5169	7.76175	-25.074	2.77209	0.66516	-26.583	1.94369	0.20536
	-23.111	2.47693	7.46909	-24.988	2.74711	0.93707	-26.491	2.02179	0.21893
	-23.017	2.489	7.4441	-24.902	2.74488	1.14966	-26.399	2.0358	0.24247
	-22.924	2.41451	7.24357	-24.816	2.7763	0.90799	-26.307	2.0711	0.24845
	-22.83	2.59574	7.58794	-24.73	2.77381	0.5173	-26.215	2.20864	0.26424
	-22.737	2.45872	7.25327	-24.644	2.71094	0.4664	-26.123	2.07328	0.23392
	-22.643	2.38448	6.88555	-24.557	2.93448	0.57935	-26.031	2.04663	0.25484
	-22.55	2.36378	6.78953	-24.471	3.07894	0.43091	-25.939	2.03801	0.25836
	-22.456	2.36069	6.54512	-24.385	3.02142	0.61053	-25.847	2.01523	0.27052
	-22.363	2.3601	6.36736	-24.299	3.05826	0.75045	-25.755	1.97818	0.31146
	-22.269	2.37352	6.26452	-24.213	2.9285	0.58245	-25.663	1.96316	0.41484
	-22.175	2.35547	6.1365	-24.127	2.86958	0.6984	-25.571	2.04112	0.38934
	-22.082	2.21004	6.24987	-24.04	2.91518	0.76812	-25.479	1.97387	0.31684
	-21.988	2.19277	6.0859	-23.954	2.89557	0.73463	-25.387	1.9754	0.40136
	-21.895	2.21805	5.82106	-23.868	2.92296	0.69729	-25.295	2.0187	0.39588
	-21.801	2.29945	5.55733	-23.782	2.94211	0.56689	-25.203	2.01546	0.32015
	-21.708	2.36337	5.09302	-23.696	2.75539	0.60638	-25.111	1.97341	0.27415
	-21.614	2.52766	4.82813	-23.61	2.80764	0.54638	-25.019	1.9574	0.33534
	-21.52	2.62483	4.72669	-23.523	2.96248	0.54296	-24.927	1.95413	0.38874
	-21.427	2.70014	4.93736	-23.437	2.96311	0.54864	-24.835	1.91347	0.36285
	-21.333	2.58342	5.33474	-23.351	3.05138	0.48949	-24.743	1.85159	0.36179
	-21.24	2.4432	5.49971	-23.265	3.21717	0.5213	-24.651	1.90951	0.39322
	-21.146	2.30039	5.2454	-23.179	3.2558	0.45278	-24.559	2.00943	0.2832
	-21.053	2.1585	5.42037	-23.093	3.20204	0.37949	-24.467	2.04576	0.27741
	-20.959	2.22952	5.3975	-23.006	3.21192	0.32086	-24.375	2.05096	0.29718
	-20.865	2.18231	5.18687	-22.92	3.13306	0.33632	-24.283	2.06586	0.25604
	-20.772	2.16454	5.25453	-22.834	2.92724	0.38895	-24.191	2.11701	0.23342
	-20.678	2.1591	5.04337	-22.748	2.77576	0.46746	-24.099	2.27848	0.25976
	-20.585	2.13974	4.89008	-22.662	2.86551	0.47734	-24.007	2.07787	0.35163
	-20.491	2.07851	4.97638	-22.576	2.74778	0.3808	-23.915	2.10741	0.48131
	-20.398	1.99884	4.72015	-22.489	2.78501	0.38043	-23.823	2.1214	0.58299
	-20.304	2.09244	4.37073	-22.403	2.82004	0.45447	-23.731	2.13425	0.71679
	-20.21	2.21436	4.39745	-22.317	2.91575	0.51509	-23.639	2.17804	0.78558
	-20.117	2.32489	4.25415	-22.231	2.96829	0.49553	-23.547	2.16334	0.63417
	-20.023	2.4131	4.37991	-22.145	2.97868	0.42765	-23.455	2.15497	0.55448
	-19.93	2.55052	4.90536	-22.059	3.06533	0.501	-23.363	2.15142	0.53753
	-19.836	2.58683	5.25799	-21.972	3.11781	0.53192	-23.271	2.15652	0.57434
	-19.743	2.3137	5.31772	-21.886	3.10994	0.53019	-23.179	2.21581	0.7711
	-19.649	2.35022	5.186	-21.8	3.24653	0.5336	-23.087	2.1697	0.50666
	-19.555	2.31342	5.06029	-21.714	3.28045	0.70881	-22.995	2.28187	0.44169
	-19.462	2.30253	5.09523	-21.628	3.34906	0.7178	-22.903	2.21947	0.51178
	-19.368	2.36654	4.86177	-21.542	3.34445	0.81891	-22.811	2.07311	0.52194
	-19.275	2.34013	4.58386	-21.455	3.30707	0.90057	-22.719	1.96348	0.5862
	-19.181	2.41204	4.32772	-21.369	3.22445	1.07578	-22.627	2.01528	0.58902
	-19.088	2.41844	4.60486	-21.283	3.29859	0.89043	-22.535	2.15855	0.60853
	-18.994	2.41734	5.25049	-21.197	3.36842	0.81371	-22.443	2.19878	0.65263
	-18.9	2.38328	5.51956	-21.111	3.48505	0.75108	-22.351	2.19873	0.42163
	-18.807	2.37764	4.98811	-21.025	3.52614	0.72532	-22.259	2.26989	0.49469
	-18.713	2.42443	4.54229	-20.938	3.40714	0.62872	-22.167	2.24559	0.48252
	-18.62	2.38701	4.29288	-20.852	3.30304	0.5845	-22.076	2.11963	0.78719
	-18.526	2.276	3.89902	-20.766	3.33983	0.46483	-21.984	2.08585	1.61073
	-18.433	2.3423	3.89508	-20.68	3.29576	0.52466	-21.892	2.1062	1.42614
	-18.339	2.37865	3.59679	-20.594	3.31565	0.52377	-21.8	2.0487	1.26377
	-18.245	2.38957	3.46046	-20.508	3.39189	0.62957	-21.708	2.04161	0.92044
	-18.152	2.33864	3.69838	-20.421	3.36857	0.68614	-21.616	2.0486	0.74228
	-18.058	2.35148	3.82093	-20.335	3.39645	0.79804	-21.524	2.21259	0.79317
	-17.965	2.34177	4.04213	-20.249	3.45748	0.90231	-21.432	2.0098	0.6293
	-17.871	2.35692	4.43398	-20.163	3.32945	0.87434	-21.34	1.89821	0.9226
	-17.778	2.35153	4.40063	-20.077	3.34369	0.50516	-21.248	1.87213	1.06737
	-17.684	2.42123	4.56752	-19.991	3.59479	0.57052	-21.156	1.86109	1.44856
	-17.591	2.38503	4.52144	-19.904	3.51252	0.61579	-21.064	1.8009	1.74318
	-17.497	2.29887	4.03247	-19.818	3.38707	0.51956	-20.972	1.83648	2.03753
	-17.403	2.29254	3.89066	-19.732	3.28276	0.4562	-20.88	1.85457	1.61988
	-17.31	2.433	3.79844	-19.646	3.17454	0.42134	-20.788	1.92796	0.9228
	-17.216	2.5225	3.84952	-19.56	3.26193	0.38048	-20.696	2.0295	0.73167
	-17.123	2.40391	3.61068	-19.474	3.27028	0.44989	-20.604	2.03834	0.56327
	-17.029	2.52968	3.42769	-19.387	3.14497	0.41256	-20.512	1.9369	0.50454
	-16.936	2.53539	3.26776	-19.301	3.20823	0.48323	-20.42	1.91157	0.4886
	-16.842	2.53942	3.09557	-19.215	3.09463	0.47329	-20.328	1.94218	0.4524
	-16.748	2.47062	3.01964	-19.129	3.11648	0.46004	-20.236	1.87569	0.4616
	-16.655	2.52275	2.87192	-19.043	3.15284	0.63377	-20.144	1.89477	0.48694
	-16.561	2.40751	2.98961	-18.957	3.11502	0.66785	-20.052	1.83939	0.71096
	-16.468	2.42805	3.05722	-18.87	3.02446	0.60128	-19.96	1.85006	0.96001
	-16.374	2.40175	3.07918	-18.784	3.06065	0.64634	-19.868	1.82999	0.92612
	-16.281	2.31913	3.20769	-18.698	3.09282	0.69608	-19.776	1.79103	0.59128
	-16.187	2.4192	3.12402	-18.612	3.14633	0.55716	-19.684	1.72649	0.50832
	-16.093	2.46742	2.98893	-18.526	3.08097	0.27758	-19.592	1.65455	0.46226
	-16	2.62349	2.99379	-18.44	2.84947	0.39473	-19.5	1.74799	0.46105
	-15.906	2.52584	3.26055	-18.353	2.80875	0.5936	-19.408	1.76436	0.4168
	-15.813	2.44186	3.28087	-18.267	3.03153	0.46178	-19.316	1.76839	0.41338
	-15.719	2.37239	3.27025	-18.181	2.9357	0.65749	-19.224	1.87398	0.43576
	-15.626	2.28561	3.24815	-18.095	2.93362	0.46888	-19.132	1.86127	0.50022
	-15.532	2.33912	3.12671	-18.009	3.10522	0.54565	-19.04	1.82746	0.64338
	-15.438	2.22394	3.00984	-17.923	3.11732	0.59349	-18.948	1.86925	0.78161
	-15.345	2.43838	3.19985	-17.836	3.04515	0.49753	-18.856	1.82862	0.94166
	-15.251	2.37647	3.10912	-17.75	3.08374	0.53161	-18.764	1.81697	1.0203
	-15.158	2.38165	3.46329	-17.664	3.06126	0.48144	-18.672	1.77045	1.03046
	-15.064	2.42388	3.13603	-17.578	3.05534	0.37933	-18.58	1.73822	0.85029
	-14.971	2.37329	2.82281	-17.492	3.00754	0.43375	-18.488	1.74338	0.92677
	-14.877	2.47044	2.64043	-17.406	3.05769	0.5061	-18.396	1.70864	0.985
	-14.783	2.51851	2.36757	-17.319	3.28194	0.52545	-18.304	1.77701	0.87594
	-14.69	2.59934	2.28804	-17.233	2.95592	0.66637	-18.212	1.86537	0.90118
	-14.596	2.68838	2.17458	-17.147	2.94881	0.59476	-18.12	1.79122	0.90928
	-14.503	2.57981	2.27761	-17.061	2.84989	0.70113	-18.028	1.78132	0.95232
	-14.409	2.64292	2.27554	-16.975	2.79233	0.92229	-17.936	1.8268	0.95277
	-14.316	2.56733	2.01662	-16.889	2.80624	1.10186	-17.844	1.82506	0.89786
	-14.222	2.45727	1.81935	-16.802	2.83025	0.89642	-17.752	1.82719	0.83878
	-14.128	2.50039	1.87418	-16.716	2.71214	0.84016	-17.66	1.81157	0.80559
	-14.035	2.42754	1.90292	-16.63	2.68042	0.71044	-17.568	1.81598	0.7368
	-13.941	2.42542	1.77187	-16.544	2.74484	0.40678	-17.476	1.81732	0.66017
	-13.848	2.44847	1.63775	-16.458	2.65364	0.4134	-17.384	1.82541	0.57469
	-13.754	2.56984	1.64178	-16.372	2.69922	0.40346	-17.292	1.85298	0.47558
	-13.661	2.54	1.7105	-16.285	2.6326	0.50169	-17.2	1.9831	0.49348
	-13.567	2.54891	1.56677	-16.199	2.58331	0.33747	-17.108	1.89428	0.48629
	-13.473	2.51501	1.74419	-16.113	2.67877	0.31486	-17.016	1.88523	0.47271
	-13.38	2.52109	1.98211	-16.027	2.85058	0.38311	-16.924	1.85799	0.47256
	-13.286	2.48227	1.78734	-15.941	2.59403	0.5254	-16.832	1.75169	0.4788
	-13.193	2.45653	1.84847	-15.855	2.60109	0.62531	-16.74	1.73948	0.53843
	-13.099	2.44398	1.99783	-15.768	2.50066	0.52903	-16.649	1.85533	0.53431
	-13.006	2.6639	2.06809	-15.682	2.48997	0.54943	-16.557	1.74344	0.49901
	-12.912	2.33196	2.21447	-15.596	2.45492	0.50269	-16.465	1.69151	0.45818
	-12.819	2.16527	2.54221	-15.51	2.42907	0.4632	-16.373	1.6662	0.38014
	-12.725	2.15717	2.5584	-15.424	2.53364	0.39889	-16.281	1.68212	0.37667
	-12.631	2.0888	2.49151	-15.338	2.72695	0.48055	-16.189	1.65396	0.45733
	-12.538	2.10748	2.40006	-15.251	2.6467	0.54217	-16.097	1.64811	0.54749
	-12.444	2.06571	2.3581	-15.165	2.69051	0.42202	-16.005	1.66334	0.65379
	-12.351	2.1367	2.09043	-15.079	2.61383	0.52419	-15.913	1.78021	0.79478
	-12.257	2.16484	1.90955	-14.993	2.61601	0.32443	-15.821	1.79475	0.97102
	-12.164	2.21004	2.00523	-14.907	2.48955	0.3869	-15.729	1.73893	0.97369
	-12.07	2.23115	1.91551	-14.821	2.43535	0.59907	-15.637	1.72018	0.85261
	-11.976	2.36272	2.24609	-14.734	2.39467	0.60585	-15.545	1.76242	0.93396
	-11.883	2.20108	2.22792	-14.648	2.41007	0.80714	-15.453	1.8058	1.04353
	-11.789	2.11848	2.17131	-14.562	2.32634	0.78106	-15.361	1.78206	1.23189
	-11.696	2.10826	2.23157	-14.476	2.56925	0.86703	-15.269	1.81489	1.41658
	-11.602	2.09716	2.07481	-14.39	2.47061	0.88643	-15.177	1.71333	1.39914
	-11.509	2.1632	1.80854	-14.304	2.41785	0.70003	-15.085	1.75	1.24381
	-11.415	2.3008	1.85063	-14.217	2.49093	0.73105	-14.993	1.68345	1.12318
	-11.321	2.22028	1.82391	-14.131	2.34597	0.82191	-14.901	1.70545	0.78678
	-11.228	2.32284	1.71118	-14.045	2.22033	1.03345	-14.809	1.67631	0.78849
	-11.134	2.30488	1.71358	-13.959	2.17995	1.46967	-14.717	1.68321	0.92788
	-11.041	2.23739	1.84381	-13.873	2.1751	1.41383	-14.625	1.67649	1.13565
	-10.947	2.29583	1.94651	-13.787	2.14486	1.35862	-14.533	1.64443	1.56019
	-10.854	2.5659	2.04002	-13.7	2.14783	1.26996	-14.441	1.63648	1.63572
	-10.76	2.35671	1.75231	-13.614	2.02506	0.83495	-14.349	1.63399	1.73649
	-10.666	2.37783	1.7341	-13.528	2.0048	0.68825	-14.257	1.65677	1.88432
	-10.573	2.33516	1.71194	-13.442	2.00398	0.69493	-14.165	1.66798	2.26839
	-10.479	2.35091	1.59464	-13.356	1.87589	0.9866	-14.073	1.66438	2.53775
	-10.386	2.40327	1.37368	-13.27	1.82227	0.80256	-13.981	1.63171	2.56948
	-10.292	2.40401	1.31034	-13.183	1.81625	0.7402	-13.889	1.60625	2.47173
	-10.199	2.4015	1.36392	-13.097	1.94955	0.7381	-13.797	1.68754	2.1207
	-10.105	2.5024	1.36402	-13.011	1.92044	0.88238	-13.705	1.69836	1.79366
	-10.011	2.45301	1.20332	-12.925	1.82471	0.8197	-13.613	1.6436	1.75268
	-9.918	2.3956	1.16819	-12.839	1.80495	0.72064	-13.521	1.62275	1.86853
	-9.824	2.4228	1.21692	-12.752	1.77564	0.74046	-13.429	1.60161	2.06021
	-9.731	2.47658	1.19818	-12.666	1.72899	0.71391	-13.337	1.50661	2.07067
	-9.637	2.60092	1.26286	-12.58	1.7386	0.93885	-13.245	1.5505	2.24018
	-9.544	2.54824	1.36661	-12.494	1.66665	1.11763	-13.153	1.6084	2.74708
	-9.45	2.57332	1.30068	-12.408	1.62407	1.45679	-13.061	1.52405	2.63571
	-9.356	2.63491	1.25364	-12.322	1.58135	1.53082	-12.969	1.51989	2.11311
	-9.263	2.78073	1.19323	-12.235	1.56541	1.60817	-12.877	1.52233	2.06358
	-9.169	2.76639	1.00874	-12.149	1.59322	1.49906	-12.785	1.51536	1.96985
	-9.076	2.78476	0.94665	-12.063	1.71232	1.43817	-12.693	1.57473	2.10808
	-8.982	2.94466	0.99971	-11.977	1.6994	1.39495	-12.601	1.56553	2.20241
	-8.889	3.12573	0.99149	-11.891	1.68102	1.1546	-12.509	1.49595	2.27246
	-8.795	2.9716	1.08919	-11.805	1.71414	1.20155	-12.417	1.37797	2.36171
	-8.701	2.88536	1.12845	-11.718	1.76094	1.61985	-12.325	1.42208	2.69549
	-8.608	2.7642	1.16247	-11.632	1.80583	1.70945	-12.233	1.42011	2.60911
	-8.514	2.8155	1.18328	-11.546	1.86689	1.68189	-12.141	1.42028	2.53464
	-8.421	2.73514	1.28718	-11.46	1.76115	1.76808	-12.049	1.43796	2.25813
	-8.327	2.77507	1.05103	-11.374	1.69394	1.52104	-11.957	1.40113	2.59111
	-8.234	2.67882	0.86049	-11.288	1.62739	1.53892	-11.865	1.34703	2.64013
	-8.14	2.78463	0.89043	-11.201	1.59085	1.48623	-11.773	1.28054	3.11843
	-8.047	2.86545	0.84338	-11.115	1.58827	1.45158	-11.681	1.31692	3.30312
	-7.953	2.92672	0.82752	-11.029	1.61512	1.71218	-11.589	1.34133	3.81314
	-7.859	2.85909	0.89288	-10.943	1.58783	2.36015	-11.497	1.38405	4.46718
	-7.766	2.81979	0.95982	-10.857	1.55651	2.99934	-11.405	1.37616	4.87905
	-7.672	2.8004	0.91128	-10.771	1.39624	2.88077	-11.313	1.32437	4.95991
	-7.579	2.77337	0.78624	-10.684	1.33784	2.65982	-11.222	1.32171	5.25955
	-7.485	2.75656	0.87683	-10.598	1.24786	2.79506	-11.13	1.30423	5.43906
	-7.392	2.85981	0.9183	-10.512	1.30281	3.03089	-11.038	1.28705	5.34649
	-7.298	2.79324	0.98601	-10.426	1.26671	3.19047	-10.946	1.39134	5.46098
	-7.204	2.81569	0.99274	-10.34	1.2027	3.45354	-10.854	1.39228	5.14369
	-7.111	2.79312	1.05161	-10.254	1.23422	3.88361	-10.762	1.3784	4.98711
	-7.017	2.78585	1.1483	-10.167	1.16823	4.1429	-10.67	1.35257	5.04996
	-6.924	2.92018	1.26089	-10.081	1.17092	4.41243	-10.578	1.32359	4.9758
	-6.83	2.93575	1.21264	-9.995	1.07942	4.55745	-10.486	1.32214	4.92431
	-6.737	3.1203	1.17151	-9.909	1.03456	5.07113	-10.394	1.31601	4.80715
	-6.643	3.2017	1.15748	-9.823	0.97671	5.29239	-10.302	1.32308	4.92431
	-6.549	3.12909	1.07333	-9.737	0.94822	5.61357	-10.21	1.34877	5.22928
	-6.456	3.22164	1.06208	-9.65	0.91972	5.9909	-10.118	1.35918	5.31028
	-6.362	3.19744	1.13614	-9.564	0.9881	5.78914	-10.026	1.35526	5.14953
	-6.269	3.34678	1.12451	-9.478	1.08691	6.17251	-9.934	1.35913	5.13042
	-6.175	3.48181	0.98745	-9.392	1.16658	6.20007	-9.842	1.33983	4.65076
	-6.082	3.50336	1.00999	-9.306	1.14224	5.69922	-9.75	1.40668	4.14783
	-5.988	3.67836	0.8195	-9.22	1.13325	5.60747	-9.658	1.35529	3.56615
	-5.894	3.66001	0.7417	-9.133	1.18216	5.06945	-9.566	1.41615	3.0165
	-5.801	3.72383	0.79955	-9.047	1.16435	5.30559	-9.474	1.39327	2.80808
	-5.707	3.7254	0.74929	-8.961	1.22042	5.36065	-9.382	1.31784	2.57974
	-5.614	3.62609	0.62266	-8.875	1.27976	5.48805	-9.29	1.31198	2.28166
	-5.52	3.50861	0.62631	-8.789	1.31626	5.60053	-9.198	1.27361	1.95618
	-5.427	3.3676	0.63434	-8.703	1.32052	5.61067	-9.106	1.23196	1.92445
	-5.333	3.23497	0.73756	-8.616	1.25964	6.21495	-9.014	1.3002	2.03975
	-5.239	3.33944	0.65986	-8.53	1.22648	6.99963	-8.922	1.23849	2.07017
	-5.146	3.2818	0.812	-8.444	1.18053	7.2597	-8.83	1.13509	2.09471
	-5.052	3.37022	0.8762	-8.358	1.2007	7.46877	-8.738	1.09583	1.99127
	-4.959	3.42196	0.88706	-8.272	1.14768	7.74961	-8.646	1.15009	1.81981
	-4.865	3.45731	0.95204	-8.186	1.13329	7.77574	-8.554	1.19103	1.68696
	-4.772	3.52206	0.99034	-8.099	1.17507	7.84221	-8.462	1.15047	1.86355
	-4.678	3.44227	0.86784	-8.013	1.22468	8.63268	-8.37	1.07123	1.99982
	-4.584	3.2448	0.8045	-7.927	1.2952	8.8491	-8.278	1.065	1.7024
	-4.491	3.27637	0.81152	-7.841	1.25346	9.55533	-8.186	1.0602	1.56889
	-4.397	3.26414	0.78163	-7.755	1.36041	10.2699	-8.094	1.05785	1.39702
	-4.304	3.31959	0.75568	-7.669	1.41333	10.6829	-8.002	1.10232	1.22279
	-4.21	3.25968	0.70354	-7.582	1.47328	11.0556	-7.91	1.10135	0.96484
	-4.117	3.44206	0.65755	-7.496	1.49929	10.7655	-7.818	1.07779	0.69929
	-4.023	3.50133	0.7182	-7.41	1.55823	9.88581	-7.726	0.99856	0.57243
	-3.929	3.54743	0.87082	-7.324	1.56786	9.1432	-7.634	0.98693	0.45376
	-3.836	3.52523	0.8453	-7.238	1.56748	8.229	-7.542	0.99721	0.39699
	-3.742	3.49581	0.87452	-7.152	1.5249	8.51352	-7.45	0.99623	0.39895
	-3.649	3.41812	0.87197	-7.065	1.62628	8.90552	-7.358	0.89938	0.46236
	-3.555	3.30812	0.93176	-6.979	1.68394	8.46462	-7.266	0.79964	0.69089
	-3.462	3.4081	0.89797	-6.893	1.61306	7.71054	-7.174	0.78018	0.91486
	-3.368	3.56152	1.07069	-6.807	1.73214	7.78069	-7.082	0.77559	1.15888
	-3.275	3.54607	0.9999	-6.721	1.68048	6.92886	-6.99	0.80841	1.04585
	-3.181	3.5635	1.08443	-6.635	1.46212	5.66694	-6.898	0.77917	0.8066
	-3.087	3.66965	1.05685	-6.548	1.4277	5.14264	-6.806	0.76132	1.07099
	-2.994	3.85078	1.09351	-6.462	1.42888	4.51413	-6.714	0.72664	0.82022
	-2.9	4.07146	1.15853	-6.376	1.50449	4.28476	-6.622	0.77233	0.52601
	-2.807	4.01341	1.18386	-6.29	1.41369	3.8529	-6.53	0.71653	0.49464
	-2.713	4.01101	1.07357	-6.204	1.41497	3.73896	-6.438	0.67233	0.44848
	-2.62	4.04475	1.20779	-6.118	1.42302	3.36731	-6.346	0.65288	0.38512
	-2.526	4.10171	1.1273	-6.031	1.41281	2.89123	-6.254	0.60324	0.54467
	-2.432	4.12168	1.0469	-5.945	1.41218	2.72786	-6.162	0.54713	0.56408
	-2.339	4.02812	0.93748	-5.859	1.44595	2.63226	-6.07	0.55403	0.54487
	-2.245	4.01923	1.09226	-5.773	1.42122	2.15051	-5.978	0.55083	0.69839
	-2.152	3.92559	0.96352	-5.687	1.41654	2.10854	-5.886	0.53013	0.70477
	-2.058	3.87026	1.00552	-5.601	1.45426	2.22917	-5.795	0.5152	0.50656
	-1.965	3.7942	0.96309	-5.514	1.46168	1.92488	-5.703	0.51979	0.37562
	-1.871	3.84315	1.02008	-5.428	1.39504	1.91346	-5.611	0.5595	0.35968
	-1.777	3.93392	0.93896	-5.342	1.40383	1.84127	-5.519	0.56388	0.35822
	-1.684	3.97961	0.90196	-5.256	1.40043	1.8938	-5.427	0.55048	0.38039
	-1.59	3.95826	0.86433	-5.17	1.42581	1.79878	-5.335	0.59579	0.55055
	-1.497	3.97125	0.8356	-5.084	1.36305	1.79684	-5.243	0.62634	0.66626
	-1.403	3.91447	0.91974	-4.997	1.26518	1.62863	-5.151	0.68873	0.76094
	-1.31	3.88911	0.93488	-4.911	1.26976	1.64093	-5.059	0.69742	0.8774
	-1.216	3.89455	1.01052	-4.825	1.23204	1.65744	-4.967	0.67013	0.89494
	-1.122	3.96047	1.02561	-4.739	1.17434	1.50895	-4.875	0.67819	0.81801
	-1.029	4.01942	0.85664	-4.653	1.19932	1.42161	-4.783	0.69747	0.83521
	-0.935	3.97162	0.90739	-4.567	1.17998	1.26975	-4.691	0.7166	0.86422
	-0.842	3.88071	0.84401	-4.48	1.18954	1.39111	-4.599	0.74754	0.86945
	-0.748	3.9385	0.98241	-4.394	1.23403	1.35036	-4.507	0.78388	0.97877
	-0.655	3.98875	1.1358	-4.308	1.26852	1.26613	-4.415	0.83195	1.17749
	-0.561	3.9741	1.11668	-4.222	1.25763	1.30214	-4.323	0.84637	1.13988
	-0.467	3.97965	1.04421	-4.136	1.27563	1.07914	-4.231	0.85647	1.14184
	-0.374	4.00708	0.89134	-4.05	1.35762	0.82775	-4.139	0.84659	1.06757
	-0.28	4.01852	0.89629	-3.963	1.33094	0.8126	-4.047	0.93713	0.92924
	-0.187	4.04827	1.05401	-3.877	1.40591	0.90115	-3.955	1.05217	1.0816
	-0.093	4.00942	1.08924	-3.791	1.40958	0.64844	-3.863	1.21952	1.75082
	0	3.98958	1.25695	-3.705	1.44486	0.56026	-3.771	1.28618	2.34477
	0.094	4.06068	0.9442	-3.619	1.60595	0.53176	-3.679	1.41364	2.48848
	0.188	4.01698	0.80316	-3.533	1.67181	0.67852	-3.587	1.623	2.77911
	0.281	3.99395	0.70339	-3.446	1.699	0.82743	-3.495	1.66939	2.32013
	0.375	3.89945	0.63828	-3.36	1.77967	0.6914	-3.403	1.66628	1.98358
	0.468	3.78451	0.55769	-3.274	1.83754	0.8838	-3.311	1.65898	2.31228
	0.562	3.7837	0.57686	-3.188	1.97573	0.891	-3.219	1.70041	2.41999
	0.655	3.66164	0.53712	-3.102	2.06198	0.57393	-3.127	1.72795	3.21276
	0.749	3.55763	0.67792	-3.016	2.16684	0.51036	-3.035	1.70398	3.78906
	0.843	3.49878	0.83387	-2.929	2.35774	0.5549	-2.943	1.79366	4.36435
	0.936	3.6755	0.88759	-2.843	2.52135	0.66611	-2.851	1.84804	4.80192
	1.03	3.98737	0.85093	-2.757	2.7716	0.64897	-2.759	1.78824	4.92305
	1.123	4.16621	0.93627	-2.671	2.9806	0.85972	-2.667	1.8188	4.7455
	1.217	4.09653	1.03777	-2.585	3.13647	1.09155	-2.575	1.88348	4.19288
	1.31	4.05976	0.9331	-2.499	3.38613	1.61022	-2.483	1.89942	3.72686
	1.404	3.99922	0.81359	-2.412	3.48385	1.85952	-2.391	1.99557	3.32062
	1.497	4.05096	0.70613	-2.326	3.70248	1.78779	-2.299	1.93767	3.30795
	1.591	4.19699	0.46773	-2.24	3.93967	1.95406	-2.207	2.01383	3.20009
	1.685	4.08258	0.56	-2.154	4.2589	2.11701	-2.115	2.10531	3.10294
	1.778	3.98739	0.54904	-2.068	4.4305	1.85263	-2.023	2.19656	3.15312
	1.872	3.97238	0.48546	-1.982	4.52476	1.54013	-1.931	2.39715	3.59672
	1.965	4.03911	0.46706	-1.895	4.67962	1.63941	-1.839	2.51211	3.32861
	2.059	4.03254	0.57393	-1.809	4.82387	1.7013	-1.747	2.45302	3.71685
	2.152	3.92149	0.59753	-1.723	4.85393	1.79805	-1.655	2.50639	4.32
	2.246	3.98347	0.64539	-1.637	4.99359	1.96484	-1.563	2.47849	4.08709
	2.34	4.00549	0.57869	-1.551	5.00575	2.186	-1.471	2.40223	3.79278
	2.433	4.0436	0.56946	-1.465	4.97836	2.23858	-1.379	2.36469	3.1931
	2.527	3.97314	0.74093	-1.378	4.97165	3.01769	-1.287	2.38951	2.83875
	2.62	3.97954	0.66447	-1.292	4.97322	3.05881	-1.195	2.43687	2.94731
	2.714	3.9228	0.56019	-1.206	5.01263	3.469	-1.103	2.50416	2.97447
	2.807	3.82701	0.54246	-1.12	4.75094	4.46985	-1.011	2.45277	2.4921
	2.901	3.81628	0.59104	-1.034	4.78691	4.81563	-0.919	2.38376	2.36478
	2.995	3.80389	0.59056	-0.948	4.77263	5.50724	-0.827	2.4978	2.40928
	3.088	3.74318	0.61425	-0.861	4.65653	6.28872	-0.735	2.58693	2.75025
	3.182	3.64043	0.59753	-0.775	4.62666	5.83399	-0.643	2.59573	3.07141
	3.275	3.51453	0.53957	-0.689	4.81936	5.74602	-0.551	2.66157	2.91413
	3.369	3.34146	0.58816	-0.603	4.80709	5.47496	-0.459	2.63623	2.44282
	3.462	3.32429	0.7008	-0.517	4.78798	5.66121	-0.368	2.59251	2.01355
	3.556	3.37317	0.83391	-0.431	4.92768	5.20732	-0.276	2.68634	1.8275
	3.65	3.44644	0.90038	-0.344	4.95128	5.58112	-0.184	2.68934	1.61455
	3.743	3.50778	0.83689	-0.258	4.95602	6.8799	-0.092	2.73347	1.72512
	3.837	3.54563	0.62631	-0.172	4.89645	7.31271	0	2.74695	1.65161
	3.93	3.57292	0.49647	-0.086	5.01003	7.66206	0.092	2.66817	1.78818
	4.024	3.56601	0.49757	0	5.02874	7.59581	0.184	2.66202	1.95784
	4.117	3.62349	0.47402	0.087	5.042	7.26685	0.276	2.59979	1.9336
	4.211	3.65703	0.54539	0.173	4.90006	6.37906	0.368	2.52504	2.02954
	4.305	3.45491	0.51367	0.259	4.82591	5.69165	0.46	2.47126	2.04558
	4.398	3.47686	0.60392	0.345	4.7031	5.14332	0.552	2.49333	1.79728
	4.492	3.25231	0.71166	0.431	4.34584	4.37026	0.644	2.45337	1.90971
	4.585	3.17715	0.7341	0.517	4.00673	4.05393	0.736	2.31522	2.29534
	4.679	3.22226	0.89562	0.604	3.83798	3.43624	0.828	2.4315	2.35704
	4.772	3.31305	0.98433	0.69	3.48995	3.63732	0.92	2.46422	2.54374
	4.866	3.24277	1.01797	0.776	3.2291	3.51769	1.012	2.33438	2.40445
	4.96	3.30375	1.07568	0.862	3.04857	2.69594	1.104	2.29029	1.97297
	5.053	3.23149	1.16588	0.948	2.85209	1.95595	1.196	2.06675	1.49643
	5.147	3.25571	1.17982	1.034	2.55224	1.71186	1.288	1.99305	1.3662
	5.24	3.30262	1.13374	1.121	2.3281	1.63935	1.38	2.00033	1.54873
	5.334	3.24715	0.97967	1.207	2.12015	1.83107	1.472	2.02058	1.43001
	5.427	3.22214	0.91383	1.293	2.02557	1.44191	1.564	1.89215	1.31924
	5.521	3.23188	0.94925	1.379	1.81044	1.37544	1.656	1.88088	1.45374
	5.615	3.19882	0.87938	1.465	1.62093	1.37534	1.748	1.9054	1.63185
	5.708	2.95242	0.86429	1.551	1.50353	1.19135	1.84	1.93919	1.75957
	5.802	2.8007	0.84559	1.638	1.37438	1.18878	1.932	1.90839	2.00259
	5.895	2.73903	0.94867	1.724	1.34042	1.30514	2.024	1.85662	2.22117
	5.989	2.69178	0.91201	1.81	1.27781	1.2555	2.116	1.82219	2.48274
	6.082	2.6417	0.98519	1.896	1.20494	1.19062	2.208	1.71645	2.61232
	6.176	2.49915	1.05728	1.982	1.19489	1.24068	2.3	1.66641	2.29443
	6.269	2.4793	1.04762	2.068	1.1163	1.38954	2.392	1.63871	2.08505
	6.363	2.58126	0.93536	2.155	1.02858	1.23431	2.484	1.57691	1.62104
	6.457	2.55179	0.90835	2.241	0.99223	1.27811	2.576	1.51756	1.46782
	6.55	2.65246	0.94512	2.327	0.99223	1.38659	2.668	1.53591	1.46958
	6.644	2.7004	0.83435	2.413	0.99823	1.42377	2.76	1.57045	1.37037
	6.737	2.64007	0.69282	2.499	0.97087	1.37681	2.852	1.57625	1.23441
	6.831	2.65414	0.75477	2.585	0.94247	1.38617	2.944	1.56553	1.14319
	6.924	2.60465	0.77481	2.672	0.9827	1.67506	3.036	1.5519	1.01799
	7.018	2.52119	0.77327	2.758	0.94841	2.18211	3.128	1.47045	0.9137
	7.112	2.50544	0.70647	2.844	0.9757	2.53115	3.22	1.40999	0.87161
	7.205	2.61481	0.77716	2.93	0.97434	2.96821	3.312	1.37436	0.92904
	7.299	2.61255	0.80498	3.016	0.97864	3.41884	3.404	1.37786	0.91234
	7.392	2.57251	0.86727	3.102	0.93763	3.47253	3.496	1.40313	0.74621
	7.486	2.58907	0.80374	3.189	0.97056	3.33576	3.588	1.3454	0.78563
	7.579	2.65382	0.89422	3.275	0.96538	3.18869	3.68	1.36831	1.02714
	7.673	2.80931	0.87707	3.361	0.97108	2.62317	3.772	1.33246	1.16627
	7.767	2.85338	0.94512	3.447	1.00544	2.29469	3.864	1.25127	1.19468
	7.86	2.83993	0.92066	3.533	1.07791	1.82991	3.956	1.17528	1.18785
	7.954	2.93107	0.99846	3.619	1.06566	1.46888	4.048	1.23652	1.35031
	8.047	2.89457	1.22235	3.706	1.08196	1.55012	4.14	1.14915	1.7562
	8.141	2.77567	1.20188	3.792	1.02621	1.51226	4.232	1.12199	1.94989
	8.234	2.79257	1.43139	3.878	1.02625	1.60018	4.324	1.07323	1.8899
	8.328	2.83326	1.56374	3.964	1.04454	1.63078	4.416	1.12707	1.59549
	8.422	2.8184	1.47133	4.05	0.99995	1.73174	4.508	1.05412	1.46415
	8.515	2.77136	1.28963	4.136	1.10229	2.50833	4.6	1.09082	1.5251
	8.609	2.77344	1.21663	4.223	1.09377	2.58851	4.692	1.09036	1.36022
	8.702	2.74649	1.1001	4.309	1.0587	2.55297	4.784	1.11745	1.28097
	8.796	2.71824	1.12768	4.395	1.08731	2.8255	4.876	1.08808	1.00894
	8.889	2.62034	1.03243	4.481	1.04926	2.51748	4.968	1.09198	0.83978
	8.983	2.58121	0.95247	4.567	1.02621	2.48346	5.059	1.01384	0.7716
	9.077	2.5808	1.06958	4.653	1.01515	2.83512	5.151	0.90564	0.79121
	9.17	2.62169	1.14974	4.74	1.01197	3.2042	5.243	0.80309	0.89147
	9.264	2.76448	1.15973	4.826	1.07911	2.83833	5.335	0.75783	0.763
	9.357	2.86271	1.13671	4.912	1.10302	2.41031	5.427	0.74615	0.78985
	9.451	2.93683	1.19323	4.998	1.1216	2.93372	5.519	0.73569	0.69683
	9.544	3.06884	0.95564	5.084	1.10306	2.8091	5.611	0.75613	0.75948
	9.638	2.87991	1.06429	5.17	1.18304	3.26724	5.703	0.71842	1.15069
	9.732	2.83344	0.94651	5.257	1.19202	4.22345	5.795	0.7057	1.38531
	9.825	2.83236	0.90936	5.343	1.16567	4.40312	5.887	0.68397	1.13887
	9.919	2.78974	0.95819	5.429	1.21979	4.50776	5.979	0.68169	0.87312
	10.012	2.76614	0.96064	5.515	1.2173	4.10341	6.071	0.66724	0.68199
	10.106	2.72644	0.81042	5.601	1.26722	3.94655	6.163	0.67092	0.58817
	10.199	2.78467	0.82916	5.687	1.18497	3.69416	6.255	0.70051	0.53542
	10.293	2.81949	1.00413	5.774	1.15403	3.30095	6.347	0.74078	0.61482
	10.387	2.73355	1.08693	5.86	1.2307	3.63721	6.439	0.7234	0.58847
	10.48	2.73468	1.19563	5.946	1.17427	4.19711	6.531	0.7783	0.49212
	10.574	2.73339	1.17915	6.032	1.12335	4.1959	6.623	0.75648	0.38653
	10.667	2.81755	1.06232	6.118	1.16672	4.46086	6.715	0.77146	0.39266
	10.761	2.86846	0.98673	6.204	1.27487	4.67497	6.807	0.86448	0.40961
	10.854	2.92361	0.94891	6.291	1.34246	5.12303	6.899	0.90604	0.48715
	10.948	2.96213	1.06165	6.377	1.35215	5.71647	6.991	0.9853	0.51194
	11.041	2.96826	0.96251	6.463	1.3886	6.84083	7.083	1.09568	0.5774
	11.135	2.88398	1.05723	6.549	1.43519	7.43648	7.175	1.17172	0.77386
	11.229	2.866	1.17689	6.635	1.47429	7.92171	7.267	1.20705	0.86015
	11.322	2.79351	1.22941	6.721	1.53902	7.93712	7.359	1.27123	0.99818
	11.416	2.7672	1.2755	6.808	1.6522	8.21028	7.451	1.28289	1.20731
	11.509	2.72151	1.32077	6.894	1.65348	9.21791	7.543	1.27323	1.06561
	11.603	2.66461	1.3881	6.98	1.66766	9.53798	7.635	1.30247	0.67787
	11.696	2.58888	1.48517	7.066	1.70831	9.34438	7.727	1.36603	0.64715
	11.79	2.51368	1.62713	7.152	1.71582	9.67222	7.819	1.43034	0.72644
	11.884	2.4747	1.85847	7.238	1.80432	10.0864	7.911	1.44669	0.82495
	11.977	2.56452	2.12104	7.325	1.90783	10.9288	8.003	1.43052	1.09915
	12.071	2.62381	2.19399	7.411	2.00191	11.2194	8.095	1.51223	1.28947
	12.164	2.55538	2.20125	7.497	2.02819	10.7857	8.187	1.59051	1.2069
	12.258	2.59464	2.10317	7.583	2.06005	11.6388	8.279	1.57774	1.14113
	12.351	2.62874	2.27103	7.669	2.09762	12.6887	8.371	1.52252	1.05173
	12.445	2.49593	2.37218	7.755	2.22439	13.1113	8.463	1.60989	1.08864
	12.539	2.53344	2.48925	7.842	2.22878	13.176	8.555	1.63186	1.39325
	12.632	2.35102	2.6636	7.928	2.10871	13.3064	8.647	1.6134	1.92158
	12.726	2.2317	2.64692	8.014	2.02899	13.2811	8.739	1.66262	2.14373
	12.819	2.17197	2.77816	8.1	1.88222	13.0483	8.831	1.77379	2.34517
	12.913	2.16403	2.74568	8.186	1.66663	12.7021	8.923	1.75552	1.89533
	13.006	2.14427	2.72554	8.272	1.63762	12.5261	9.015	1.80929	1.89905
	13.1	2.2725	2.62525	8.359	1.55913	12.0884	9.107	1.8419	1.98891
	13.194	2.36507	2.29208	8.445	1.49954	11.2826	9.199	1.78162	2.98674
	13.287	2.42252	2.19433	8.531	1.50586	10.5854	9.291	1.90885	3.8759
	13.381	2.44304	2.23321	8.617	1.50617	10.6318	9.383	1.88346	3.9823
	13.474	2.49102	2.34705	8.703	1.58007	10.191	9.475	1.97365	3.7521
	13.568	2.62464	2.45955	8.789	1.5193	9.15634	9.567	1.96049	3.49153
	13.661	2.69888	2.78484	8.876	1.48522	8.19267	9.659	2.11332	3.34631
	13.755	2.64527	2.965	8.962	1.41493	7.78842	9.751	2.12907	3.0076
	13.849	2.7286	3.1294	9.048	1.39582	7.4388	9.843	2.11757	2.28428
	13.942	2.78101	2.92291	9.134	1.30843	6.64318	9.935	2.08765	2.47731
	14.036	2.7879	2.83362	9.22	1.15361	5.38452	10.027	2.11892	2.7586
	14.129	2.73703	2.50501	9.306	1.08714	5.21536	10.119	2.16863	2.91704
	14.223	2.75663	2.62198	9.393	1.10556	5.33893	10.211	2.11922	3.3091
	14.316	2.67795	2.57959	9.479	1.13461	5.85828	10.303	2.1555	3.21457
	14.41	2.68133	2.32913	9.565	1.13627	5.71237	10.394	2.19268	2.5985
	14.504	2.55925	2.41683	9.651	1.2033	5.6478	10.486	2.16777	2.05368
	14.597	2.53753	2.28996	9.737	1.28087	5.63723	10.578	2.27785	2.26788
	14.691	2.56438	2.38083	9.823	1.25125	6.07603	10.67	2.3227	2.32757
	14.784	2.56116	2.46955	9.91	1.29086	6.33189	10.762	2.34347	2.43327
	14.878	2.40115	2.37973	9.996	1.31412	6.48748	10.854	2.44341	2.24516
	14.971	2.35448	2.34263	10.082	1.27951	6.91213	10.946	2.45514	2.81612
	15.065	2.33811	2.49011	10.168	1.27521	5.99484	11.038	2.36947	3.36934
	15.159	2.32256	2.67753	10.254	1.23884	5.13307	11.13	2.34132	4.40644
	15.252	2.50656	2.68657	10.34	1.22575	4.20005	11.222	2.34703	5.2239
	15.346	2.63625	2.67782	10.427	1.21639	3.26241	11.314	2.297	5.82016
	15.439	2.696	2.6783	10.513	1.24075	2.57642	11.406	2.25061	5.72794
	15.533	2.79423	2.47325	10.599	1.2389	2.17149	11.498	2.22559	5.01507
	15.626	2.82377	2.52601	10.685	1.21253	2.09082	11.59	2.17337	4.15542
	15.72	2.84512	2.45407	10.771	1.15166	2.10928	11.682	2.2072	3.75275
	15.813	2.69641	2.51794	10.857	1.19456	2.24347	11.774	2.13163	3.62272
	15.907	2.69512	2.66883	10.944	1.23894	2.61954	11.866	2.11862	3.33158
	16.001	2.66894	2.78628	11.03	1.30204	2.69489	11.958	2.23771	3.01691
	16.094	2.64481	3.07495	11.116	1.37199	2.70593	12.05	2.22534	2.47349
	16.188	2.73837	3.30553	11.202	1.4642	2.39864	12.142	2.15551	2.38198
	16.281	2.6339	3.55864	11.288	1.54015	2.00343	12.234	2.19884	3.13814
	16.375	2.53555	3.51375	11.374	1.49105	2.0293	12.326	2.14074	3.87705
	16.468	2.51755	3.5349	11.461	1.50749	1.69257	12.418	2.21776	4.18237
	16.562	2.47258	3.61433	11.547	1.49961	1.23521	12.51	2.27651	4.16523
	16.656	2.51158	4.05482	11.633	1.44759	1.18478	12.602	2.20692	3.7603
	16.749	2.37829	4.24959	11.719	1.6621	1.34668	12.694	2.09646	3.63303
	16.843	2.40507	4.07586	11.805	1.52679	1.13146	12.786	1.99001	3.50139
	16.936	2.35696	3.53783	11.891	1.57487	1.3613	12.878	2.13077	3.52688
	17.03	2.35406	3.36204	11.978	1.59427	1.33469	12.97	2.13308	3.68557
	17.123	2.43647	3.53432	12.064	1.65128	1.09597	13.062	2.11022	3.78654
	17.217	2.48432	3.6089	12.15	1.68138	1.01179	13.154	2.106	3.97908
	17.311	2.54656	3.68839	12.236	1.78691	0.9265	13.246	2.11791	4.42992
	17.404	2.57035	3.58334	12.322	1.70699	0.96336	13.338	2.01452	4.61858
	17.498	2.53228	3.92055	12.408	1.70466	1.02272	13.43	2.04137	4.42585
	17.591	2.48639	3.76235	12.495	1.72073	1.02561	13.522	2.12561	4.373
	17.685	2.45485	3.71367	12.581	1.73866	1.13441	13.614	2.13931	3.56178
	17.778	2.45372	3.73909	12.667	1.80138	1.01599	13.706	2.23598	3.415
	17.872	2.509	3.83366	12.753	1.9265	1.18236	13.798	2.20405	3.2295
	17.966	2.52984	4.17611	12.839	1.86036	1.01967	13.89	2.26493	3.19601
	18.059	2.58633	4.2419	12.926	1.94051	0.8624	13.982	2.27803	3.23448
	18.153	2.68845	4.11921	13.012	1.9674	0.842	14.074	2.2199	3.37824
	18.246	2.64999	3.88061	13.098	2.09953	0.7301	14.166	2.1976	3.45035
	18.34	2.64373	3.65273	13.184	2.03532	0.65996	14.258	2.29181	4.12163
	18.433	2.69533	3.79368	13.27	2.07771	0.81024	14.35	2.23092	4.28324
	18.527	2.71886	4.22907	13.356	2.14548	1.02272	14.442	2.11661	4.29727
	18.621	2.60079	4.4397	13.443	2.19899	1.29731	14.534	1.93843	4.36189
	18.714	2.56986	4.48395	13.529	2.18387	2.24263	14.626	1.95244	4.60385
	18.808	2.58117	4.33767	13.615	2.24713	2.86121	14.718	1.97108	4.55171
	18.901	2.60309	4.21503	13.701	2.26857	2.4172	14.81	1.98583	4.59389
	18.995	2.48018	3.86605	13.787	2.30716	1.6677	14.902	1.9106	4.23814
	19.088	2.71237	4.1306	13.873	2.3256	1.24814	14.994	1.96245	4.36696
	19.182	2.6167	3.82275	13.96	2.37815	1.13588	15.086	1.96401	4.976
	19.276	2.52683	4.10412	14.046	2.48137	1.08456	15.178	1.9552	5.51096
	19.369	2.4738	4.52125	14.132	2.52453	1.18841	15.27	1.94088	5.51544
	19.463	2.49042	4.53749	14.218	2.54068	1.43255	15.362	2.04564	5.96341
	19.556	2.48508	4.80862	14.304	2.63583	1.81929	15.454	2.02296	5.51911
	19.65	2.42823	5.17735	14.39	2.66283	1.80767	15.546	2.00512	5.59851
	19.743	2.36737	5.8325	14.477	2.71726	1.77002	15.638	1.95515	5.32904
	19.837	2.39475	5.64744	14.563	2.87424	2.15187	15.73	1.93607	4.91641
	19.931	2.33389	5.88517	14.649	2.91753	2.08478	15.821	1.96402	4.54949
	20.024	2.34619	5.63965	14.735	2.89756	1.62521	15.913	1.88298	4.67721
	20.118	2.36792	5.47386	14.821	2.85616	1.35352	16.005	1.91255	4.85914
	20.211	2.43286	5.44671	14.907	2.87495	1.21155	16.097	1.90602	5.51197
	20.305	2.45922	5.56012	14.994	2.83506	1.13178	16.189	1.93363	5.95783
	20.398	2.54299	5.33445	15.08	2.81951	1.2849	16.281	1.83567	6.24515
	20.492	2.47628	4.81016	15.166	2.86044	1.51978	16.373	1.86988	6.59362
	20.585	2.51508	5.08494	15.252	2.82228	1.66107	16.465	1.85528	6.67045
	20.679	2.53714	5.90631	15.338	2.93419	1.56258	16.557	1.84634	6.5819
	20.773	2.38294	6.34526	15.424	2.86247	1.55307	16.649	1.86461	6.34346
	20.866	2.33474	6.25145	15.511	2.89398	1.22711	16.741	1.76064	5.77244
	20.96	2.24508	6.15303	15.597	2.86014	1.14803	16.833	1.85283	5.13082
	21.053	2.288	6.2143	15.683	2.96034	1.16212	16.925	1.82444	4.59958
	21.147	2.37216	5.977	15.769	3.0068	0.9734	17.017	1.82323	4.81509
	21.24	2.40223	5.69395	15.855	2.9869	0.74698	17.109	1.9109	5.10135
	21.334	2.4927	5.45257	15.941	3.00894	0.57099	17.201	2.03152	5.16094
	21.428	2.55075	5.22474	16.028	3.10073	0.48754	17.293	2.00487	5.36233
	21.521	2.51269	5.00056	16.114	3.12091	0.46214	17.385	2.01338	5.27911
	21.615	2.54136	4.66224	16.2	3.15015	0.46009	17.477	2.00993	4.90847
	21.708	2.50313	4.65095	16.286	3.28662	0.39121	17.569	1.94929	4.82645
	21.802	2.53797	5.01613	16.372	3.21184	0.41245	17.661	2.00694	4.87272
	21.895	2.4936	5.53133	16.458	3.22285	0.55232	17.753	2.05423	5.01079
	21.989	2.29175	6.00363	16.545	3.20087	0.68862	17.845	2.11322	5.15028
	22.083	2.25798	6.59861	16.631	3.22176	1.06684	17.937	2.07358	4.63125
	22.176	2.19408	6.57376	16.717	3.37344	1.50958	18.029	2.06142	4.34394
	22.27	2.12652	6.92947	16.803	3.29908	1.78806	18.121	1.99115	4.25659
	22.363	2.14167	7.1612	16.889	3.26736	1.74452	18.213	1.92486	4.28128
	22.457	2.14711	6.89285	16.975	3.26428	1.4885	18.305	1.97341	4.35113
	22.55	2.07651	6.71188	17.062	3.27458	1.10181	18.397	2.07295	4.62306
	22.644	2.11945	6.84749	17.148	3.40958	0.90405	18.489	2.14236	4.85401
	22.738	2.1396	6.76512	17.234	3.38604	0.93281	18.581	2.20357	5.40014
	22.831	2.16576	6.69818	17.32	3.58667	1.22716	18.673	2.13224	4.91656
	22.925	2.14927	6.93389	17.406	3.70873	1.1953	18.765	2.05076	5.03176
	23.018	2.24936	6.91136	17.492	3.40697	1.26008	18.857	2.07982	5.24738
	23.112	2.25369	6.91991	17.579	3.37325	1.52867	18.949	1.98069	5.08974
	23.205	2.297	6.38923	17.665	3.45167	1.44617	19.041	2.01526	5.35448
	23.299	2.33235	6.42859	17.751	3.54722	1.50059	19.133	1.95005	5.36806
	23.393	2.23529	6.49269	17.837	3.56878	1.09623	19.225	1.88931	5.1448
	23.486	2.15657	6.37255	17.923	3.59173	1.21801	19.317	1.93052	5.43649
	23.58	2.09129	6.39677	18.009	3.59938	1.21076	19.409	2.0296	5.86737
	23.673	2.06465	6.75388	18.096	3.56746	1.21438	19.501	1.83537	6.32038
	23.767	2.06085	6.56295	18.182	3.56683	1.26081	19.593	1.79274	7.05994
	23.86	2.16909	6.63955	18.268	3.54804	1.17064	19.685	1.78532	7.05285
	23.954	2.05152	6.25414	18.354	3.52968	1.41751	19.777	1.85334	7.13793
	24.048	2.05362	5.97729	18.44	3.55257	1.64298	19.869	1.87437	6.96194
	24.141	2.05634	5.73922	18.526	3.43487	1.65849	19.961	1.84657	6.72616
	24.235	2.07987	5.64614	18.613	3.45312	1.96783	20.053	1.88392	6.72526
	24.328	2.16366	5.35684	18.699	3.57732	2.01716	20.145	1.89778	7.04441
	24.422	2.14865	5.33921	18.785	3.69977	1.79063	20.237	1.99323	6.67694
	24.515	2.2241	5.37236	18.871	3.71068	2.03372	20.329	2.06438	7.14573
	24.609	2.06304	5.43878	18.957	3.60127	3.36179	20.421	1.91445	7.00121
	24.703	1.98475	5.48501	19.043	3.58976	3.87983	20.513	1.8915	6.83885
	24.796	1.98238	5.4346	19.13	3.60717	3.919	20.605	1.85653	6.41878
	24.89	1.94957	5.39755	19.216	3.64513	3.13284	20.697	1.90315	5.85028
	24.983	1.81268	5.21306	19.302	3.53228	2.29942	20.789	1.86468	5.38334
	25.077	1.75509	4.98691	19.388	3.47567	1.94812	20.881	1.81707	5.22208
	25.17	1.77167	4.92496	19.474	3.52385	2.16591	20.973	1.8548	5.18362
	25.264	1.79957	4.86033	19.56	3.533	2.4752	21.065	1.85085	5.0385
	25.357	1.80471	4.56257	19.647	3.47871	2.33207	21.157	1.94762	4.86693
	25.451	1.87964	4.14848	19.733	3.45079	2.00485	21.248	1.97697	4.82434
	25.545	1.92442	3.83794	19.819	3.38843	1.9477	21.34	2.16415	4.11665
	25.638	1.95721	3.57378	19.905	3.42999	1.65807	21.432	1.98327	4.48121
	25.732	1.93573	3.44753	19.991	3.49652	1.10891	21.524	1.97734	4.7896
	25.825	1.84567	3.62707	20.077	3.49788	0.76386	21.616	2.09148	5.14842
	25.919	1.72803	3.73837	20.164	3.35689	0.85372	21.708	2.01408	5.33894
	26.012	1.6561	3.66681	20.25	3.35063	0.72595	21.8	1.98515	5.15159
	26.106	1.60703	3.63231	20.336	3.43311	0.82838	21.892	1.96662	5.39229
	26.2	1.63816	3.76364	20.422	3.62434	0.83316	21.984	2.04259	5.48034
	26.293	1.60537	3.93371	20.508	3.61482	1.09019	22.076	1.97859	6.59759
	26.387	1.60687	3.92064	20.594	3.58747	1.01578	22.168	1.99592	7.67054
	26.48	1.60519	3.56205	20.681	3.56257	0.94017	22.26	1.90366	8.20983
	26.574	1.61997	3.35296	20.767	3.52819	0.77154	22.352	1.857	7.84753
	26.667	1.66093	2.89835	20.853	3.45474	0.86587	22.444	1.82432	7.88419
	26.761	1.74341	2.71612	20.939	3.41285	0.87087	22.536	1.78695	7.38191
	26.855	1.83034	2.87274	21.025	3.45834	0.92608	22.628	1.80037	7.22482
	26.948	1.84249	2.80123	21.111	3.50149	0.95715	22.72	1.84214	7.62875
	27.042	1.81249	2.53889	21.198	3.47835	1.0427	22.812	1.81076	7.52134
	27.135	1.77197	2.51212	21.284	3.52706	0.88175	22.904	1.78165	6.68091
	27.229	1.86002	2.3149	21.37	3.43672	0.7474	22.996	1.83372	5.87929
	27.322	1.78689	2.44523	21.456	3.31313	0.80251	23.088	1.86909	5.66634
	27.416	1.72389	2.62044	21.542	3.34195	0.77837	23.18	1.90143	5.59534
	27.51	1.76048	2.99758	21.628	3.30367	0.81728	23.272	1.86666	5.82523
	27.603	1.70461	3.1752	21.715	3.22885	0.74945	23.364	1.89704	6.13729
	27.697	1.51302	2.97529	21.801	3.37048	0.50311	23.456	1.8097	5.96643
	27.79	1.51677	2.89085	21.887	3.72113	0.60391	23.548	1.9142	6.13221
	27.884	1.53314	2.76461	21.973	3.39533	0.56184	23.64	1.96059	6.15213
	27.977	1.56379	2.5288	22.059	3.39554	0.46556	23.732	1.9363	5.83021
	28.071	1.55227	2.0913	22.145	3.41927	0.42329	23.824	1.88182	5.70124
	28.165	1.51069	1.84246	22.232	3.42862	0.48234	23.916	1.793	5.83605
	28.258	1.55432	1.94675	22.318	3.33195	0.67773	24.008	1.81778	5.7746
	28.352	1.61348	1.74395	22.404	3.28102	1.00763	24.1	1.8989	5.86365
	28.445	1.57141	1.75101	22.49	3.20064	1.00579	24.192	1.86306	5.74061
	28.539	1.48656	1.7847	22.576	3.25228	1.179	24.284	1.86519	5.48708
	28.632	1.42139	1.86183	22.662	3.24674	0.99691	24.376	1.82886	5.39727
	28.726	1.40475	1.98639	22.749	3.18285	0.78978	24.468	1.79447	5.48195
	28.82	1.38506	1.93295	22.835	3.14585	0.71838	24.56	1.79241	6.02305
	28.913	1.31147	2.10682	22.921	3.12181	0.73063	24.652	1.78102	7.2825
	29.007	1.2854	2.09668	23.007	3.13729	0.57157	24.744	1.77034	6.96526
	29.1	1.31405	1.98053	23.093	3.19281	0.50347	24.836	1.79578	7.30306
	29.194	1.33035	1.7502	23.179	3.29322	0.30498	24.928	1.9233	6.76337
	29.287	1.29634	1.58272	23.266	3.26988	0.29341	25.02	1.9445	6.00223
	29.381	1.2519	1.43485	23.352	3.18621	0.29725	25.112	1.98796	5.36207
	29.475	1.20143	1.32264	23.438	3.16381	0.39416	25.204	2.05194	5.44781
	29.568	1.22033	1.22855	23.524	3.07	0.30261	25.296	2.03833	5.6247
	29.662	1.25616	1.05238	23.61	3.07189	0.42066	25.388	1.89775	5.95592
	29.755	1.28144	0.85578	23.696	3.26004	0.43412	25.48	1.8812	6.21086
	29.849	1.24023	0.91061	23.783	3.24351	0.39179	25.572	1.87446	6.19628
	29.942	1.18068	0.90792	23.869	3.05488	0.54996	25.664	1.81773	6.00942
	30.036	1.14888	0.7849	23.955	2.99344	0.56794	25.756	1.7739	5.64271
	30.129	1.10746	0.8664	24.041	2.82104	0.55579	25.848	1.72132	5.29595
	30.223	1.18004	0.86611	24.127	2.96682	0.56952	25.94	1.67712	4.96765
	30.317	1.18687	0.8418	24.213	3.10747	0.66979	26.032	1.63861	4.26278
	30.41	1.13265	0.843	24.3	2.9684	0.90704	26.124	1.74789	4.50278
	30.504	1.11319	0.86472	24.386	2.82977	0.86229	26.216	1.72022	4.30069
	30.597	1.12298	0.90792	24.472	2.75694	0.88301	26.308	1.65526	4.49132
	30.691	1.14842	0.98846	24.558	2.93121	1.03639	26.4	1.57947	4.27691
	30.784	1.08796	1.13128	24.644	3.01073	1.13167	26.492	1.66788	4.09528
	30.878	1.05162	1.28151	24.73	2.98323	1.48503	26.584	1.60752	4.41991
	30.972	1.00789	1.21966	24.817	3.1176	1.61149	26.675	1.67996	4.64267
	31.065	1.11356	1.19717	24.903	3.17368	1.67569	26.767	1.77516	4.67354
	31.159	1.05307	1.29828	24.989	3.10564	1.38123	26.859	1.87682	4.44646
	31.252	1.01238	1.19948	25.075	3.07181	0.7555	26.951	1.95228	4.18278
	31.346	1.08607	1.40001	25.161	3.0093	0.56047	27.043	2.0542	3.97325
	31.439	1.0624	1.4845	25.247	2.9448	0.41408	27.135	1.93037	3.63328
	31.533	1.06371	1.41328	25.334	3.06621	0.50915	27.227	1.87829	3.01892
	31.627	1.0332	1.35547	25.42	3.09782	0.43685	27.319	1.7537	2.59568
	31.72	1.00059	1.27118	25.506	3.12922	0.58256	27.411	1.79741	2.49416
	31.814	0.99155	1.06684	25.592	3.17436	0.75734	27.503	1.86167	2.58502
	31.907	1.00244	1.00163	25.678	3.15812	0.73394	27.595	1.8469	3.16499
	32.001	1.01105	1.00605	25.765	3.06314	0.71517	27.687	1.88861	3.93448
	32.094	1.0026	0.96439	25.851	3.36072	0.81187	27.779	1.83299	4.47196
	32.188	0.93582	0.87543	25.937	3.58399	1.15066	27.871	1.71992	4.39739
	32.282	0.91789	0.8232	26.023	3.43752	1.27932	27.963	1.7035	3.78815
	32.375	0.92318	0.76034	26.109	3.34354	1.57373	28.055	1.58212	3.19601
	32.469	0.83329	0.71267	26.195	3.31089	2.05438	28.147	1.62166	3.0241
	32.562	0.83994	0.60051	26.282	3.34105	2.57726	28.239	1.58156	3.1583
	32.656	0.86872	0.64107	26.368	3.24515	2.80331	28.331	1.71407	3.11948
	32.749	0.8329	0.63823	26.454	3.25855	2.72239	28.423	1.87821	2.60684
	32.843	0.83865	0.68691	26.54	3.12427	2.11464	28.515	1.81479	2.4128
	32.937	0.8775	0.72161	26.626	3.13931	1.63131	28.607	1.85211	2.23998
	33.03	0.8868	0.66048	26.712	3.10289	1.79037	28.699	1.85465	2.24365
	33.124	0.89134	0.65625	26.799	3.12536	2.36378	28.791	1.77288	2.23047
	33.217	0.83398	0.62031	26.885	3.16873	2.60813	28.883	1.73242	2.46791
	33.311	0.79564	0.84771	26.971	3.23995	2.32655	28.975	1.74617	2.38112
	33.404	0.78459	0.89144	27.057	3.55022	2.05391	29.067	1.70953	2.42095
	33.498	0.76299	0.98414	27.143	3.32712	1.1637	29.159	1.67806	2.35633
	33.592	0.75613	0.87356	27.229	3.36985	0.71685	29.251	1.58456	2.40737
	33.685	0.66593	0.82613	27.316	3.4901	0.71743	29.343	1.52179	2.86922
	33.779	0.6322	0.69066	27.402	3.50682	0.69251	29.435	1.51589	2.92267
	33.872	0.6118	0.55644	27.488	3.56941	0.59386	29.527	1.50375	2.42406
	33.966	0.61673	0.58325	27.574	3.52777	0.74509	29.619	1.4838	2.08958
	34.059	0.62732	0.59599	27.66	3.44536	0.99359	29.711	1.48979	2.0233
	34.153	0.60158	0.65543	27.746	3.31804	1.1129	29.803	1.49775	2.23188
	34.247	0.59927	0.64188	27.833	3.2415	1.10486	29.895	1.61618	2.48787
	34.34	0.60455	0.77168	27.919	3.17549	1.02593	29.987	1.55356	2.43865
	34.434	0.59718	0.77476	28.005	3.07797	1.30682	30.079	1.59456	2.15646
	34.527	0.58014	0.63386	28.091	3.03462	1.59561	30.171	1.60178	2.24003
	34.621	0.56218	0.64414	28.177	3.03413	1.83196	30.263	1.57439	1.95592
	34.714	0.57892	0.6439	28.263	3.08957	1.51868	30.355	1.61752	2.13383
	34.808	0.5415	0.60666	28.35	3.14717	1.34537	30.447	1.69866	2.14021
	34.901	0.51307	0.63982	28.436	3.21329	0.97351	30.539	1.69319	1.90901
	34.995	0.46688	0.6279	28.522	3.1615	0.63751	30.631	1.74417	1.92042
	35.089	0.48385	0.6316	28.608	3.25247	0.60101	30.723	1.78859	2.03396
	35.182	0.49467	0.64251	28.694	3.36773	0.50305	30.815	1.78185	2.235
	35.276	0.49315	0.4671	28.78	3.29526	0.59733	30.907	1.71657	2.46313
	35.369	0.45308	0.47474	28.867	3.2218	0.80992	30.999	1.63947	2.46384
	35.463	0.41472	0.48421	28.953	3.14499	0.9938	31.091	1.63916	2.31173
	35.556	0.40627	0.48561	29.039	3.17954	1.14335	31.183	1.66536	1.9786
	35.65	0.39008	0.55384	29.125	3.18151	1.60896	31.275	1.68637	1.95859
	35.744	0.38955	0.63664	29.211	3.18338	1.63294	31.367	1.61735	1.72578
	35.837	0.41435	0.53438	29.297	3.20326	1.5802	31.459	1.48999	1.57719
	35.931	0.44316	0.63631	29.384	3.11529	1.5883	31.551	1.46845	1.58609
	36.024	0.46483	0.68917	29.47	2.98889	1.64756	31.643	1.50748	1.77993
	36.118	0.46446	0.84521	29.556	2.87751	1.81755	31.735	1.61917	1.89669
	36.211	0.43719	0.99428	29.642	2.80208	1.40815	31.827	1.59697	1.58453
	36.305	0.49957	1.0457	29.728	2.74694	1.40252	31.919	1.56109	1.38385
	36.399	0.4782	1.04959	29.814	2.64263	1.15328	32.011	1.5298	1.47446
	36.492	0.44267	0.96929	29.901	2.65788	1.09571	32.102	1.37094	1.94431
	36.586	0.445	0.91311	29.987	2.51182	1.12021	32.194	1.23109	2.41184
	36.679	0.47843	0.80657	30.073	2.44797	1.11364	32.286	1.13784	2.16224
	36.773	0.42861	0.74684	30.159	2.62144	0.96888	32.378	1.10047	1.81749
	36.866	0.38603	0.52006	30.245	2.76978	0.91561	32.47	1.14093	1.51212
	36.96	0.40293	0.52294	30.331	2.84877	0.81029	32.562	1.16831	1.21349
	37.054	0.38493	0.42616	30.418	2.74335	0.57336	32.654	1.14623	1.09975
	37.147	0.37378	0.41737	30.504	2.7509	0.4846	32.746	1.12819	1.19428
	37.241	0.39741	0.36571	30.59	2.72504	0.49785	32.838	1.08993	1.39728
	37.334	0.39872	0.42563	30.676	2.62847	0.51804	32.93	1.07817	1.41875
	37.428	0.3528	0.3609	30.762	2.72315	0.71002	33.022	1.07283	1.50438
	37.521	0.37164	0.35393	30.848	2.74155	0.54749	33.114	1.07923	1.3389
	37.615	0.37325	0.34158	30.935	2.81085	0.73541	33.206	1.0074	1.01291
	37.709	0.35983	0.39358	31.021	2.76848	0.70118	33.298	0.92282	0.95956
	37.802	0.31679	0.45201	31.107	2.77339	0.55117	33.39	0.8655	0.94211
	37.896	0.31497	0.4498	31.193	2.73525	0.5162	33.482	0.85321	0.89359
	37.989	0.30438	0.40598	31.279	2.6149	0.48844	33.574	0.88085	0.8598
	38.083	0.30866	0.51011	31.365	2.5927	0.43238	33.666	0.96571	0.82108
	38.176	0.33408	0.4413	31.452	2.63707	0.46193	33.758	1.065	0.62226
	38.27	0.39305	0.54308	31.538	2.55866	0.38154	33.85	1.08648	0.49036
	38.364	0.41111	0.45735	31.624	2.51203	0.32785	33.942	1.09495	0.49595
	38.457	0.40857	0.49075	31.71	2.39092	0.38811	34.034	0.99285	0.4433
	38.551	0.40986	0.52333	31.796	2.5139	0.45636	34.126	0.97155	0.38527
	38.644	0.40979	0.56552	31.882	2.53053	0.47219	34.218	0.93754	0.40896
	38.738	0.3706	0.53664	31.969	2.47614	0.58945	34.31	0.84859	0.39236
	38.831	0.31767	0.54692	32.055	2.41567	0.62983	34.402	0.82759	0.37471
	38.925	0.30249	0.51146	32.141	2.31904	0.80971	34.494	0.83684	0.38432
	39.019	0.27256	0.57071	32.227	2.35155	0.79147	34.586	0.79376	0.32292
	39.112	0.29109	0.52203	32.313	2.39333	0.79247	34.678	0.69403	0.27822
	39.206	0.31589	0.49824	32.399	2.30393	0.76118	34.77	0.68848	0.30708
	39.299	0.31569	0.39161	32.486	2.17368	0.7158	34.862	0.72289	0.28712
	39.393	0.33461	0.38253	32.572	2.17825	0.84962	34.954	0.75461	0.37391
	39.486	0.34843	0.39098	32.658	2.08023	0.6455	35.046	0.78828	0.3468
	39.58	0.3491	0.35605	32.744	1.97019	0.52346	35.138	0.78149	0.33675
	39.673	0.37231	0.39704	32.83	2.03637	0.63109	35.23	0.81651	0.46517
	39.767	0.37636	0.50651	32.916	2.09921	0.69067	35.322	0.83245	0.46985
	39.861	0.39386	0.61757	33.003	2.05609	0.68078	35.414	0.81452	0.42253
	39.954	0.40954	0.60334	33.089	1.98244	0.60049	35.506	0.79634	0.39553
	40.048	0.39384	0.5216	33.175	1.88237	0.72768	35.598	0.85501	0.39633
	40.141	0.38357	0.52785	33.261	1.82252	0.62362	35.69	0.80415	0.45532
	40.235	0.35927	0.53645	33.347	2.03656	0.78952	35.782	0.77118	0.45356
	40.328	0.34039	0.47734	33.433	2.1182	0.94027	35.874	0.75122	0.41856
	40.422	0.32628	0.61218	33.52	2.0331	0.90536	35.966	0.66719	0.41258
	40.516	0.32165	0.61026	33.606	2.00944	0.82664	36.058	0.64235	0.53029
	40.609	0.31619	0.36902	33.692	2.11775	0.7189	36.15	0.64695	0.53431
	40.703	0.31465	0.36474	33.778	2.12793	1.0101	36.242	0.62873	0.48151
	40.796	0.30503	0.25128	33.864	2.09554	0.77574	36.334	0.60737	0.37069
	40.89	0.33501	0.26392	33.95	2.25665	0.87129	36.426	0.5864	0.30567
	40.983	0.32356	0.21837	34.037	2.0852	0.91908	36.518	0.54809	0.33081
	41.077	0.32354	0.17944	34.123	2.09791	0.66043	36.61	0.55177	0.27797
	41.171	0.32087	0.18997	34.209	2.05334	0.73825	36.702	0.52955	0.26726
	41.264	0.32372	0.18804	34.295	1.90299	0.88596	36.794	0.50486	0.25765
	41.358	0.3024	0.19967	34.381	1.87704	0.94911	36.886	0.51398	0.21908
	41.451	0.26077	0.21361	34.467	1.89116	1.13241	36.978	0.5074	0.27289
	41.545	0.2383	0.27118	34.554	1.90259	1.4835	37.07	0.54097	0.38769
	41.638	0.25186	0.27728	34.64	1.87526	1.60754	37.162	0.55798	0.41167
	41.732	0.28161	0.26037	34.726	1.7987	1.33159	37.254	0.55891	0.32926
	41.826	0.30965	0.31356	34.812	1.6965	1.30966	37.346	0.59079	0.42786
	41.919	0.29994	0.38747	34.898	1.67435	1.2849	37.438	0.55291	0.71478
	42.013	0.32487	0.49666	34.984	1.80721	1.10691	37.529	0.55316	1.05605
	42.106	0.34696	0.54212	35.071	1.77162	0.97955	37.621	0.52704	1.26156
	42.2	0.36176	0.50906	35.157	1.80113	1.16285	37.713	0.53829	1.20776
	42.293	0.39287	0.42174	35.243	1.80694	1.01426	37.805	0.56735	1.21103
	42.387	0.3707	0.35086	35.329	1.78517	1.09502	37.897	0.5822	1.52072
	42.481	0.39904	0.38152	35.415	1.81806	1.26365	37.989	0.64545	1.95422
	42.574	0.40259	0.41799	35.501	1.84805	1.42492	38.081	0.71069	2.0666
	42.668	0.42865	0.44312	35.588	1.81753	1.61022	38.173	0.72813	1.64809
	42.761	0.45472	0.43577	35.674	1.81153	1.74662	38.265	0.72086	1.4908
	42.855	0.47362	0.47114	35.76	1.71125	1.8898	38.357	0.66587	1.05847
	42.948	0.42506	0.41097	35.846	1.71958	1.9569	38.449	0.6171	0.81193
	43.042	0.39883	0.36489	35.932	1.75037	1.96705	38.541	0.59439	0.67189
	43.136	0.44408	0.34211	36.018	1.71087	1.72822	38.633	0.57828	0.65434
	43.229	0.41735	0.31794	36.105	1.69629	1.81351	38.725	0.55846	0.68481
	43.323	0.40505	0.26142	36.191	1.66632	1.73143	38.817	0.56034	0.6297
	43.416	0.40947	0.27502	36.277	1.61371	1.84516	38.909	0.51986	0.56418
	43.51	0.41433	0.35273	36.363	1.50533	1.98561	39.001	0.49029	0.58324
	43.603	0.39975	0.47422	36.449	1.37874	2.48151	39.093	0.47943	0.54995
	43.697	0.3922	0.39012	36.535	1.41354	3.26414	39.185	0.48422	0.50354
	43.791	0.39904	0.33351	36.622	1.49742	4.28928	39.277	0.46029	0.47171
	43.884	0.39973	0.32438	36.708	1.46598	4.58516	39.369	0.49564	0.31704
	43.978	0.43701	0.27964	36.794	1.45575	5.00787	39.461	0.53864	0.1957
	44.071	0.46731	0.25989	36.88	1.39238	5.80449	39.553	0.5596	0.17418
	44.165	0.47885	0.37748	36.966	1.29572	6.47108	39.645	0.53737	0.1866
	44.258	0.5013	0.37378	37.052	1.25732	6.829	39.737	0.57478	0.23337
	44.352	0.51997	0.45836	37.139	1.23332	6.31743	39.829	0.57473	0.22527
	44.445	0.48173	0.45605	37.225	1.21423	5.97023	39.921	0.52217	0.28838
	44.539	0.45711	0.35633	37.311	1.13253	5.8485	40.013	0.50368	0.33182
	44.633	0.40908	0.31515	37.397	1.13371	6.05799	40.105	0.49711	0.29441
	44.726	0.41914	0.29175	37.483	1.19108	6.50699	40.197	0.54743	0.33685
	44.82	0.44528	0.29636	37.569	1.17054	7.05526	40.289	0.5387	0.40232
	44.913	0.47906	0.30924	37.656	1.11615	7.16574	40.381	0.53758	0.39472
	45.007	0.48283	0.29742	37.742	1.13918	6.92323	40.473	0.61674	0.32403
	45.1	0.51709	0.24095	37.828	1.06443	7.1731	40.565	0.63133	0.29179
	45.194	0.47339	0.22567	37.914	1.09641	6.6222	40.657	0.6424	0.32352
	45.288	0.49748	0.29607	38	1.1031	6.40472	40.749	0.71054	0.2919
	45.381	0.49497	0.3337	38.086	1.07865	5.85366	40.841	0.72458	0.40614
	45.475	0.5054	0.39872	38.173	1.04123	5.93579	40.933	0.67452	0.577
	45.568	0.52635	0.46158	38.259	0.98115	5.6092	41.025	0.67271	0.66299
	45.662	0.5188	0.40987	38.345	1.00506	4.93331	41.117	0.64695	0.82359
	45.755	0.47491	0.40357	38.431	1.00368	4.78187	41.209	0.56575	1.24386
	45.849	0.46556	0.35677	38.517	0.95617	4.69611	41.301	0.55258	1.81423
	45.943	0.4474	0.35009	38.604	0.91078	5.16336	41.393	0.49888	1.64065
	46.036	0.44666	0.25787	38.69	0.87279	5.61157	41.485	0.42335	1.14003
	46.13	0.43984	0.24311	38.776	0.90172	5.12655	41.577	0.39433	0.48146
	46.223	0.44191	0.25474	38.862	0.91411	4.47064	41.669	0.39329	0.35058
	46.317	0.43289	0.18463	38.948	0.92286	4.23907	41.761	0.34039	0.33604
	46.41	0.43666	0.1682	39.034	0.90812	4.06166	41.853	0.35728	0.28702
	46.504	0.39216	0.14268	39.121	0.91846	3.80269	41.945	0.37781	0.34761
	46.598	0.37961	0.12841	39.207	0.91263	3.09977	42.037	0.42642	0.35002
	46.691	0.3479	0.10721	39.293	0.8842	2.62296	42.129	0.46921	0.50972
	46.785	0.33376	0.12278	39.379	0.85198	2.31593	42.221	0.59446	0.73369
	46.878	0.33132	0.15426	39.465	0.83334	1.97367	42.313	0.62363	0.7539
	46.972	0.35016	0.10505	39.551	0.86239	1.99765	42.405	0.66156	0.63935
	47.065	0.33768	0.09529	39.638	0.84261	2.21739	42.497	0.68318	0.54834
	47.159	0.37438	0.10822	39.724	0.82889	2.12153	42.589	0.65427	0.54894
	47.253	0.3881	0.10481	39.81	0.78482	1.67464	42.681	0.59877	0.65987
	47.346	0.38479	0.13816	39.896	0.72062	1.36451	42.773	0.58891	0.54889
	47.44	0.37797	0.14748	39.982	0.67927	1.28358	42.864	0.55316	0.4353
	47.533	0.38437	0.12696	40.068	0.6575	1.06957	42.956	0.54652	0.31206
	47.627	0.38592	0.12	40.155	0.62239	1.04228	43.048	0.52328	0.32981
	47.72	0.40378	0.14056	40.241	0.60674	0.90236	43.14	0.48282	0.38417
	47.814	0.41806	0.15114	40.327	0.59562	0.9489	43.232	0.45561	0.28943
	47.908	0.44452	0.1719	40.413	0.53301	0.78668	43.324	0.45147	0.2843
	48.001	0.45391	0.16358	40.499	0.48904	0.70465	43.416	0.48092	0.30658
	48.095	0.44673	0.23273	40.585	0.50148	0.70734	43.508	0.46131	0.18409
	48.188	0.45582	0.29574	40.672	0.44139	0.90131	43.6	0.46561	0.15095
	48.282	0.43121	0.36835	40.758	0.42885	0.88143	43.692	0.43947	0.21034
	48.375	0.46312	0.42952	40.844	0.42616	0.86771	43.784	0.47188	0.2044
	48.469	0.48223	0.44485	40.93	0.42272	0.70266	43.876	0.45695	0.29531
	48.563	0.49322	0.37801	41.016	0.4228	0.6862	43.968	0.39793	0.56096
	48.656	0.49515	0.3437	41.102	0.47216	0.83732	44.06	0.39413	0.5938
	48.75	0.43627	0.27541	41.189	0.45871	0.73315	44.152	0.40554	0.67963
	48.843	0.41822	0.17276	41.275	0.4877	0.47534	44.244	0.43292	0.80091
	48.937	0.41502	0.18213	41.361	0.54677	0.79504	44.336	0.44012	0.73545
	49.03	0.37079	0.18896	41.447	0.52296	0.7412	44.428	0.44403	0.5056
	49.124	0.37233	0.18631	41.533	0.4928	1.09455	44.52	0.47436	0.59169
	49.217	0.37894	0.17339	41.619	0.45284	0.96125	44.612	0.48541	0.61627
	49.311	0.34831	0.15748	41.706	0.45794	1.09523	44.704	0.5111	0.60803
	49.405	0.30836	0.15498	41.792	0.47059	0.93538	44.796	0.51877	0.74505
	49.498	0.29093	0.20544	41.878	0.42324	0.66921	44.888	0.53862	0.7003
	49.592	0.29243	0.18314	41.964	0.39658	0.58829	44.98	0.5303	0.46583
	49.685	0.29591	0.23105	42.05	0.34777	0.81082	45.072	0.48166	0.30376
	49.779	0.31601	0.2422	42.136	0.30966	1.13483	45.164	0.45274	0.25866
	49.872	0.30728	0.2199	42.223	0.28493	1.30362	45.256	0.44659	0.28983
	49.966	0.32186	0.26234	42.309	0.29691	1.22306	45.348	0.3653	0.24538
	50.06	0.3409	0.29357	42.395	0.29766	1.08167	45.44	0.36083	0.2838
	50.153	0.35741	0.28665	42.481	0.33106	1.21754	45.532	0.39664	0.32101
	50.247	0.37058	0.23264	42.567	0.32846	0.98013	45.624	0.3634	0.34595
	50.34	0.3759	0.31289	42.653	0.32995	0.70344	45.716	0.35232	0.5329
	50.434	0.39941	0.39281	42.74	0.32646	0.59413	45.808	0.3448	0.49368
	50.527	0.41306	0.43188	42.826	0.33294	0.391	45.9	0.342	0.5505
	50.621	0.4208	0.41299	42.912	0.32214	0.30971	45.992	0.34725	0.60788
	50.715	0.38661	0.59609	42.998	0.30729	0.23536	46.084	0.36297	0.56705
	50.808	0.37378	1.05704	43.084	0.26599	0.19839	46.176	0.35478	0.40156
	50.902	0.34983	1.56763	43.17	0.23354	0.19072	46.268	0.3992	0.22653
	50.995	0.33742	1.83305	43.257	0.2219	0.19682	46.36	0.43928	0.23925
	51.089	0.3152	1.89081	43.343	0.21752	0.17547	46.452	0.45679	0.18394
	51.182	0.2799	1.70685	43.429	0.2184	0.13829	46.544	0.4571	0.16101
	51.276	0.28527	1.27372	43.515	0.22375	0.12572	46.636	0.48804	0.26349
	51.37	0.24951	0.86558	43.601	0.21936	0.14707	46.728	0.49478	0.16976
	51.463	0.23786	0.5734	43.687	0.22534	0.11905	46.82	0.5448	0.25494
	51.557	0.25126	0.43861	43.774	0.21156	0.10842	46.912	0.56142	0.51661
	51.65	0.23394	0.35715	43.86	0.19302	0.14339	47.004	0.52494	0.9399
	51.744	0.23685	0.20654	43.946	0.19948	0.15202	47.096	0.52123	0.8334
	51.837	0.22819	0.20462	44.032	0.20166	0.05958	47.188	0.56049	0.68491
	51.931	0.25948	0.23293	44.118	0.22836	0.05311	47.28	0.56979	0.65016
	52.025	0.28398	0.23586	44.204	0.22874	0.06447	47.372	0.56801	0.45662
	52.118	0.30104	0.26546	44.291	0.21351	0.07693	47.464	0.54445	0.22753
	52.212	0.29167	0.236	44.377	0.22249	0.1079	47.556	0.49744	0.22728
	52.305	0.31932	0.2212	44.463	0.19291	0.2261	47.648	0.45651	0.25358
	52.399	0.33418	0.18848	44.549	0.16273	0.09812	47.74	0.42244	0.27384
	52.492	0.34309	0.19069	44.635	0.17563	0.13487	47.832	0.43411	0.26323
	52.586	0.32556	0.21625	44.721	0.16065	0.16811	47.924	0.40064	0.36737
	52.68	0.34244	0.27392	44.808	0.16489	0.21285	48.016	0.39322	0.56931
	52.773	0.34682	0.28074	44.894	0.18091	0.36818	48.108	0.42654	0.79724
	52.867	0.32547	0.33591	44.98	0.21187	0.38974	48.2	0.40006	0.65811
	52.96	0.34495	0.24364	45.066	0.26748	0.2728	48.291	0.34627	0.51269
	53.054	0.34306	0.18972	45.152	0.26303	0.22416	48.383	0.34423	0.53728
	53.147	0.34852	0.19477	45.238	0.28592	0.17573	48.475	0.29678	0.66062
	53.241	0.35069	0.21572	45.325	0.31199	0.11584	48.567	0.29115	0.61587
	53.335	0.35188	0.18276	45.411	0.26771	0.10422	48.659	0.30991	0.49896
	53.428	0.35863	0.20159	45.497	0.25418	0.07577	48.751	0.33179	0.6474
	53.522	0.35223	0.18069	45.583	0.22635	0.08765	48.843	0.28624	0.79051
	53.615	0.33457	0.20626	45.669	0.20831	0.16563	48.935	0.30456	0.488
	53.709	0.34428	0.26239	45.755	0.17204	0.25155	49.027	0.29573	0.36083
	53.802	0.32801	0.29526	45.842	0.15178	0.29236	49.119	0.32138	0.30004
	53.896	0.35577	0.34173	45.928	0.148	0.32028	49.211	0.33985	0.30507
	53.989	0.34871	0.33139	46.014	0.14851	0.25208	49.303	0.34502	0.2747
	54.083	0.35379	0.38238	46.1	0.15826	0.24719	49.395	0.38665	0.26364
	54.177	0.37205	0.41194	46.186	0.16315	0.19287	49.487	0.45689	0.23251
	54.27	0.36832	0.43024	46.272	0.15927	0.21832	49.579	0.54062	0.24855
	54.364	0.34438	0.38142	46.359	0.17351	0.14702	49.671	0.53685	0.21748
	54.457	0.32554	0.32986	46.445	0.16686	0.17294	49.763	0.54226	0.25091
	54.551	0.32312	0.27632	46.531	0.16652	0.17215	49.855	0.56632	0.32659
	54.644	0.31156	0.2237	46.617	0.15216	0.17531	49.947	0.54072	0.29667
	54.738	0.31859	0.2534	46.703	0.15369	0.23799	50.039	0.42035	0.28737
	54.832	0.31854	0.32169	46.789	0.13546	0.27064	50.131	0.36618	0.21748
	54.925	0.31513	0.27099	46.876	0.13919	0.30724	50.223	0.32244	0.19279
	55.019	0.31596	0.20289	46.962	0.13429	0.46803	50.315	0.32275	0.18379
	55.112	0.29902	0.15882	47.048	0.144	0.56557	50.407	0.31884	0.1864
	55.206	0.29128	0.16517	47.134	0.15742	0.57872	50.499	0.31722	0.25428
	55.299	0.27537	0.14028	47.22	0.17162	0.60301	50.591	0.32049	0.2657
	55.393	0.27016	0.13052	47.306	0.17682	0.67316	50.683	0.31446	0.26706
	55.487	0.29538	0.16036	47.393	0.1603	0.68993	50.775	0.35285	0.25981
	55.58	0.31147	0.17305	47.479	0.16212	0.6303	50.867	0.40178	0.17539
	55.674	0.32082	0.18819	47.565	0.13177	0.63482	50.959	0.44777	0.11927
	55.767	0.35354	0.1706	47.651	0.12281	0.64608	51.051	0.51231	0.11369
	55.861	0.41286	0.1581	47.737	0.11386	0.67473	51.143	0.52836	0.09881
	55.954	0.40355	0.17901	47.823	0.12017	0.72637	51.235	0.54115	0.13401
	56.048	0.41147	0.22932	47.91	0.12191	0.68357	51.327	0.61489	0.18182
	56.142	0.4263	0.28814	47.996	0.1321	0.75303	51.419	0.64456	0.18172
	56.235	0.39681	0.2917	48.082	0.15209	0.79835	51.511	0.72563	0.21461
	56.329	0.42133	0.35451	48.168	0.15761	0.81765	51.603	0.78887	0.21365
	56.422	0.43726	0.35004	48.254	0.1725	0.82607	51.695	0.79171	0.2131
	56.516	0.43151	0.27031	48.34	0.18924	0.87092	51.787	0.77209	0.27309
	56.609	0.38859	0.23869	48.427	0.1995	0.72574	51.879	0.70213	0.30623
	56.703	0.3812	0.23528	48.513	0.20904	0.70245	51.971	0.63154	0.31377
	56.797	0.36399	0.27661	48.599	0.23132	0.76581	52.063	0.56424	0.29536
	56.89	0.35543	0.37325	48.685	0.25815	0.81329	52.155	0.52374	0.28571
	56.984	0.3613	0.47566	48.771	0.28359	0.76228	52.247	0.49637	0.27113
	57.077	0.38387	0.63117	48.857	0.29104	0.49375	52.339	0.47172	0.19817
	57.171	0.4062	0.64496	48.944	0.26689	0.36545	52.431	0.47684	0.12727
	57.264	0.4205	0.60195	49.03	0.2903	0.35193	52.523	0.5059	0.10373
	57.358	0.38092	0.41693	49.116	0.27105	0.19292	52.615	0.49979	0.09046
	57.452	0.39179	0.27219	49.202	0.23692	0.17815	52.707	0.51173	0.08236
	57.545	0.36568	0.25825	49.288	0.25433	0.15538	52.799	0.54591	0.08734
	57.639	0.35805	0.31049	49.374	0.22972	0.11747	52.891	0.59119	0.11414
	57.732	0.34097	0.35393	49.461	0.23858	0.35861	52.983	0.59477	0.13401
	57.826	0.34281	0.3188	49.547	0.25036	0.28841	53.075	0.56632	0.1771
	57.919	0.33786	0.19294	49.633	0.25888	0.333	53.167	0.57259	0.19782
	58.013	0.32837	0.28728	49.719	0.25028	0.31675	53.259	0.59746	0.23301
	58.107	0.35244	0.26825	49.805	0.23921	0.35051	53.351	0.60625	0.32815
	58.2	0.35377	0.25215	49.891	0.24885	0.19902	53.443	0.64534	0.3552
	58.294	0.33874	0.21673	49.978	0.2627	0.20817	53.535	0.68695	0.31171
	58.387	0.30348	0.30741	50.064	0.27522	0.26728	53.627	0.64614	0.19696
	58.481	0.29508	0.30516	50.15	0.28233	0.32748	53.719	0.63253	0.125
	58.574	0.30157	0.34619	50.236	0.29227	0.31097	53.81	0.61634	0.1244
	58.668	0.30033	0.26541	50.322	0.28084	0.1883	53.902	0.6161	0.1513
	58.761	0.31642	0.3671	50.408	0.26943	0.20759	53.994	0.65166	0.12154
	58.855	0.33153	0.39334	50.495	0.2714	0.26486	54.086	0.6581	0.14346
	58.949	0.32446	0.36931	50.581	0.26421	0.22484	54.178	0.60508	0.12883
	59.042	0.34394	0.31236	50.667	0.26767	0.14129	54.27	0.62084	0.16754
	59.136	0.34417	0.32471	50.753	0.26201	0.16322	54.362	0.58507	0.18876
	59.229	0.37624	0.28963	50.839	0.24822	0.28179	54.454	0.64251	0.1773
	59.323	0.39061	0.36864	50.926	0.26026	0.30208	54.546	0.64198	0.13561
	59.416	0.39971	0.44485	51.012	0.26675	0.33674	54.638	0.60267	0.42273
	59.51	0.38942	0.35081	51.098	0.24619	0.31376	54.73	0.63425	0.29833
	59.604	0.38688	0.36479	51.184	0.23581	0.38101	54.822	0.68888	0.26464
	59.697	0.38877	0.25162	51.27	0.20359	0.32601	54.914	0.72372	0.34369
	59.791	0.36135	0.22154	51.356	0.18534	0.24419	55.006	0.70537	0.31689
	59.884	0.37005	0.22404	51.443	0.19755	0.19166	55.098	0.66362	0.17725
	59.978	0.38688	0.29651	51.529	0.16806	0.16979	55.19	0.60258	0.13491
	60.071	0.39619	0.32885	51.615	0.16961	0.09949	55.282	0.56063	0.08156
	60.165	0.36026	0.32865	51.701	0.175	0.10227	55.374	0.47535	0.09086
	60.259	0.34995	0.31102	51.787	0.20017	0.10453	55.466	0.42895	0.12033
	60.352	0.35863	0.27916	51.873	0.21947	0.17321	55.558	0.43766	0.16372
	60.446	0.38872	0.32889	51.96	0.21185	0.20192	55.65	0.44365	0.16352
	60.539	0.40256	0.27733	52.046	0.21173	0.18367	55.742	0.50633	0.21572
	60.633	0.4301	0.27978	52.132	0.21389	0.22116	55.834	0.52465	0.15719
	60.726	0.41799	0.27959	52.218	0.23488	0.19839	55.926	0.54164	0.17403
	60.82	0.38896	0.29872	52.304	0.21198	0.22037	56.018	0.54422	0.16005
	60.914	0.33411	0.3659	52.39	0.21649	0.22137	56.11	0.53963	0.20898
	61.007	0.31437	0.41809	52.477	0.22328	0.18845	56.202	0.52466	0.13571
	61.101	0.32418	0.44634	52.563	0.22408	0.17189	56.294	0.49802	0.16342
	61.194	0.37629	0.4115	52.649	0.23209	0.14208	56.386	0.52547	0.18756
	61.288	0.38373	0.39838	52.735	0.22393	0.18914	56.478	0.51284	0.27606
	61.381	0.38205	0.33529	52.821	0.2103	0.21974	56.57	0.51887	0.33041
	61.475	0.40314	0.27507	52.907	0.20973	0.2862	56.662	0.54345	0.37813
	61.569	0.37981	0.29939	52.994	0.2254	0.35493	56.754	0.58218	0.38502
	61.662	0.34956	0.32841	53.08	0.23839	0.45352	56.846	0.59274	0.35581
	61.756	0.3505	0.29766	53.166	0.2064	0.61889	56.938	0.63955	0.29044
	61.849	0.37493	0.26868	53.252	0.22257	0.68078	57.03	0.62731	0.27922
	61.943	0.37834	0.19684	53.338	0.25085	0.63314	57.122	0.65624	0.30421
	62.036	0.38474	0.21212	53.424	0.24783	0.44527	57.214	0.63385	0.34374
	62.13	0.40169	0.23639	53.511	0.23321	0.28899	57.306	0.59328	0.4614
	62.224	0.42319	0.21745	53.597	0.21854	0.30272	57.398	0.58501	0.57942
	62.317	0.41783	0.22058	53.683	0.22721	0.27553	57.49	0.5844	0.41509
	62.411	0.40358	0.34201	53.769	0.23992	0.20255	57.582	0.53783	0.28978
	62.504	0.38297	0.44197	53.855	0.24246	0.1842	57.674	0.53672	0.1865
	62.598	0.36128	0.55754	53.941	0.24825	0.14118	57.766	0.55527	0.15226
	62.691	0.33491	0.4919	54.028	0.23728	0.19881	57.858	0.5821	0.1952
	62.785	0.32761	0.49353	54.114	0.2416	0.24261	57.95	0.56016	0.19002
	62.879	0.30514	0.29896	54.2	0.25739	0.19687	58.042	0.54183	0.19399
	62.972	0.29563	0.20039	54.286	0.27388	0.16926	58.134	0.55643	0.17282
	63.066	0.29153	0.22841	54.372	0.26926	0.1619	58.226	0.49623	0.15191
	63.159	0.29082	0.24557	54.458	0.25552	0.19103	58.318	0.43275	0.17931
	63.253	0.28276	0.24239	54.545	0.24751	0.23709	58.41	0.46044	0.17554
	63.346	0.27092	0.26517	54.631	0.23849	0.21085	58.502	0.45632	0.28767
	63.44	0.26376	0.29247	54.717	0.2184	0.28263	58.594	0.47185	0.41755
	63.533	0.2648	0.32053	54.803	0.23761	0.22668	58.686	0.47664	0.79624
	63.627	0.2937	0.367	54.889	0.2257	0.4337	58.778	0.49856	1.02005
	63.721	0.31843	0.35754	54.975	0.22723	0.41682	58.87	0.543	1.29269
	63.814	0.32566	0.36263	55.062	0.24399	0.43259	58.962	0.47448	1.28273
	63.908	0.31361	0.37205	55.148	0.24294	0.45389	59.054	0.47288	1.06505
	64.001	0.34083	0.48589	55.234	0.20971	0.24246	59.145	0.47595	0.73042
	64.095	0.345	0.59229	55.32	0.19872	0.31328	59.237	0.47795	0.43118
	64.188	0.35326	0.64991	55.406	0.17309	0.23956	59.329	0.46989	0.30728
	64.282	0.34677	0.65765	55.492	0.18043	0.31097	59.421	0.42535	0.22773
	64.376	0.34967	0.51002	55.579	0.15386	0.42791	59.513	0.40054	0.18213
	64.469	0.34468	0.35225	55.665	0.18012	0.33432	59.605	0.41481	0.18826
	64.563	0.30378	0.23495	55.751	0.17305	0.47855	59.697	0.4444	0.19455
	64.656	0.287	0.19155	55.837	0.17773	0.71459	59.789	0.49458	0.18841
	64.75	0.29782	0.24408	55.923	0.20674	0.94558	59.881	0.57594	0.20687
	64.843	0.30972	0.22159	56.009	0.22035	0.9999	59.973	0.65581	0.30633
	64.937	0.32704	0.20236	56.096	0.2283	0.66706	60.065	0.67023	0.56569
	65.031	0.34774	0.14008	56.182	0.24443	0.32196	60.157	0.64558	0.79644
	65.124	0.3383	0.16065	56.268	0.24223	0.22016	60.249	0.63592	0.81565
	65.218	0.3531	0.15907	56.354	0.2361	0.20076	60.341	0.63347	0.65379
	65.311	0.36918	0.16166	56.44	0.2477	0.18335	60.433	0.65844	0.46507
	65.405	0.37466	0.2337	56.526	0.26647	0.17878	60.525	0.66769	0.32408
	65.498	0.35248	0.21169	56.613	0.2842	0.15817	60.617	0.62145	0.24096
	65.592	0.33445	0.24994	56.699	0.27054	0.10974	60.709	0.5854	0.22084
	65.686	0.34979	0.23831	56.785	0.23855	0.09002	60.801	0.54487	0.18263
	65.779	0.37369	0.30107	56.871	0.21955	0.11799	60.893	0.49314	0.15065
	65.873	0.37072	0.28497	56.957	0.20004	0.16579	60.985	0.4537	0.14326
	65.966	0.36264	0.26195	57.043	0.17609	0.21827	61.077	0.42094	0.11193
	66.06	0.3946	0.30962	57.13	0.15876	0.18688	61.169	0.44076	0.13018
	66.153	0.40563	0.26488	57.216	0.16938	0.15648	61.261	0.4532	0.17413
	66.247	0.36786	0.30953	57.302	0.18712	0.15675	61.353	0.44687	0.16055
[truncated: 633 more rows]

## Sheet: Fig 3D
	Fig 3D (replicates)																																					Fig 3D (replicates)
	Metaphase II #1			Metaphase II #2			Metaphase II #3			Metaphase II #4			Metaphase II #5			Metaphase II #6			Metaphase II #7			Metaphase II #8			Metaphase II #9			Metaphase II #10			Metaphase II #11			Metaphase II #12				Anaphase II #1			Anaphase II #2			Anaphase II #3			Anaphase II #4
	Cortex distance to DNA clusters (µm)	F-actin A.U.	Myosin A..U.	Cortex distance to DNA clusters (µm)	F-actin A.U.	Myosin A..U.	Cortex distance to DNA clusters (µm)	F-actin A.U.	Myosin A..U.	Cortex distance to DNA clusters (µm)	F-actin A.U.	Myosin A..U.	Cortex distance to DNA clusters (µm)	F-actin A.U.	Myosin A..U.	Cortex distance to DNA clusters (µm)	F-actin A.U.	Myosin A..U.	Cortex distance to DNA clusters (µm)	F-actin A.U.	Myosin A..U.	Cortex distance to DNA clusters (µm)	F-actin A.U.	Myosin A..U.	Cortex distance to DNA clusters (µm)	F-actin A.U.	Myosin A..U.	Cortex distance to DNA clusters (µm)	F-actin A.U.	Myosin A..U.	Cortex distance to DNA clusters (µm)	F-actin A.U.	Myosin A..U.	Cortex distance to DNA clusters (µm)	F-actin A.U.	Myosin A..U.		Cortex distance to DNA clusters (µm)	F-actin A.U.	Myosin A..U.	Cortex distance to DNA clusters (µm)	F-actin A.U.	Myosin A..U.	Cortex distance to DNA clusters (µm)	F-actin A.U.	Myosin A..U.	Cortex distance to DNA clusters (µm)	F-actin A.U.	Myosin A..U.
	10.273	149.6	21.1	62.225	15.049	12.535	58.518	6.698	8.506	50.184	11.131	7.44	62.139	13.801	5.901	43.752	20.501	14.205	65.216	17.4	12	59.379	7.7	6.799	28.11	30.7	24.3	56.969	14.5	8.5	54.861	17.2	22.5	12.759	127.3	80.4		67.598	13.7	21.2	13.075	64.624	48.817	10.173	68.024	21.312	11.358	48.6	138.8
	10.267	147.201	14.103	62.297	14.524	12.203	58.54	7.104	8.108	50.267	10.887	7.038	62.147	13.803	6.593	43.7	19.496	20.993	65.197	17.299	12.208	59.405	8.896	4.407	28.043	28.906	25.795	56.989	12.8	6.6	54.884	17.099	24.896	12.779	123.715	87.669		67.629	15.197	17.208	13.146	63.681	48.595	10.117	66.778	13.644	11.312	47.105	119.868
	10.261	158.806	16.189	62.356	12.891	13.516	58.562	6.999	9.189	50.344	9.777	6.236	62.155	14.2	6.021	43.655	18.348	20.023	65.179	17.093	15.093	59.432	9.4	3.8	27.976	29.396	31.158	57.015	12.241	6.753	54.908	15.898	21.396	12.801	126.891	81.013		67.66	13.505	18.197	13.217	60.665	52.853	10.06	68.259	14.66	11.267	46.405	97.567
	10.256	160.218	13.408	62.374	13.751	13.247	58.584	6.702	9.499	50.383	9.978	7.46	62.08	16.128	8.914	43.603	17.986	22.297	65.16	15.8	13.783	59.464	10.384	4.88	27.909	27.308	29.905	57.038	10.96	5.896	54.931	15.195	20.008	12.823	129.789	76.289		67.691	14.097	16.907	13.275	59.912	58.672	10.003	69.387	14.419	11.222	44.717	93.936
	10.253	165.839	15.999	62.393	14.443	14.523	58.604	7.361	9.771	50.414	10.363	7.234	62.069	13.782	7.627	43.541	18.089	22.95	65.142	15.798	11.613	59.486	11.026	5.037	27.841	28.794	37.671	57.051	9.864	7.173	54.955	13.7	22.599	12.845	126.501	76.054		67.722	13.503	15.01	13.321	60.669	59.502	9.947	69.677	13.169	11.177	46.184	93.603
	10.25	170.807	15.897	62.413	14.37	17.327	58.628	6.346	10.119	50.449	9.876	7.425	62.082	15.076	7.177	43.454	19.394	24.057	65.124	15.295	15.075	59.474	11.414	4.725	27.774	27.21	36.905	57.037	10.003	8.386	54.978	15.889	20.411	12.868	123.031	75.878		67.753	14.594	19.576	13.367	61.032	58.464	9.894	67.121	13.825	11.132	46.796	79.506
	10.247	171.293	15.685	62.432	14.9	19.136	58.658	6.335	10.664	50.486	9.567	8.224	62.107	15.862	8.262	43.371	22.764	27.138	65.106	14.392	11.035	59.464	11.066	6.141	27.708	27.794	42.343	57.014	11.39	9.595	55.002	17.089	12.967	12.892	125.944	74.6		67.784	13.509	19.105	13.415	63.279	58.379	9.847	63.169	10.008	11.089	45.12	80.685
	10.246	170.835	14.622	62.451	14.736	17.747	58.674	6.913	9.922	50.522	10.071	7.596	62.083	15.712	7.86	43.316	23.09	17.747	65.088	13.113	16.359	59.476	10.744	6.165	27.64	28.892	41.904	57.027	12.453	13.783	55.026	17.199	13.295	12.918	125.381	75.473		67.816	14.096	18.503	13.455	64.067	59.479	9.783	65.06	10.069	11.045	46.773	67.514
	10.246	173.72	16.419	62.471	15.088	18.526	58.656	7.6	13.489	50.557	10.554	7.35	62.049	17.497	8.435	43.271	24.911	12.981	65.07	14.493	11.89	59.502	10.651	6.736	27.573	27.904	55.15	57.05	13.651	11.993	55.05	17.2	8.573	12.944	123.009	79.617		67.847	15.882	15.932	13.485	64.335	49.374	9.707	67.871	8.986	11.002	47.688	60.397
	10.246	176.22	18.792	62.49	15.748	17.204	58.637	8.158	15.79	50.592	10.43	6.977	62.023	17.496	8.79	43.227	27.991	10.733	65.053	13.902	10.988	59.533	11.096	9.257	27.507	28.297	48.748	57.045	14.844	9.211	55.074	16.903	9.687	12.967	129.076	80.402		67.879	13.425	11.647	13.526	62.918	50.264	9.638	69.897	11.83	10.96	46.52	59.317
	10.248	177.943	18.057	62.51	14.717	15.301	58.645	8.276	17.245	50.628	10.415	6.333	62.047	17.529	6.894	43.184	28.04	10.906	65.035	14.197	9.506	59.565	10.963	9.526	27.44	29.492	48.998	57.023	16.29	9.683	55.099	16.001	10.299	12.987	127.427	81.413		67.911	14.388	16.564	13.575	62.773	50.537	9.572	68.473	12.977	10.918	50.719	60.772
	10.25	180.633	15.378	62.529	13.938	16.552	58.672	8.238	19.513	50.664	10.613	6.254	62.062	16.963	5.705	43.134	29.255	9.573	65.017	13.703	10.529	59.591	10.961	9.042	27.373	28.01	50.291	57.021	15.972	6.658	55.123	14.806	9.106	13.011	125.282	84.116		67.943	12.709	15.729	13.626	60.83	47.684	9.515	68.898	15.46	10.877	50.505	64.737
	10.253	183.019	13.739	62.549	13.277	15.625	58.693	8.175	25.366	50.7	10.417	6.3	62.053	16.708	6.956	43.074	26.379	10.636	65	13.993	13.287	59.616	11.665	11.472	27.307	29.788	39.374	57.044	16.605	5.916	55.148	14.999	19.663	13.045	128.114	78.276		67.976	12.971	16.423	13.675	57.672	46.187	9.465	68.258	16.163	10.836	50.205	69.426
	10.257	177.017	16.577	62.569	13.704	16.911	58.716	8.644	24.75	50.736	9.972	5.901	62.019	17.43	5.278	43.001	23.505	10.525	64.983	13.417	21.087	59.642	11.723	13.967	27.24	30.197	41.482	57.07	15.177	5.23	55.172	14.107	21.982	13.092	130.322	78.974		68.007	12.396	13.776	13.721	53.754	55.378	9.418	70.381	18.789	10.795	50.004	64.013
	10.261	178.16	15.096	62.589	14.014	19.902	58.761	8.617	22.568	50.772	10.196	5.431	61.988	19.253	5.645	42.925	21.566	7.403	64.966	14.907	28.887	59.671	11.477	15.468	27.174	32.085	35.348	57.091	14.568	5.949	55.197	13.901	19.514	13.147	132.205	81.848		68.038	14.113	9.986	13.767	48.712	67.804	9.371	70.468	18.324	10.755	48.336	52.446
	10.267	181.325	14.854	62.609	13.467	20.061	58.819	8.495	22.682	50.808	9.434	4.963	61.984	18.487	7.029	42.855	22.102	8.456	64.949	15.488	36.23	59.705	11.616	14.626	27.107	32.1	45.159	57.117	14.882	6.865	55.222	14.099	14.917	13.201	129.139	82.871		68.072	16.026	15.042	13.821	44.989	69.87	9.32	71.228	21.569	10.716	50.46	51.709
	10.273	177.483	12.497	62.629	13.815	22.886	58.873	8.862	21.39	50.845	8.713	4.191	62.009	18.22	6.849	42.794	22.903	8.702	64.932	14.529	38.648	59.733	11.652	13.127	27.041	33.893	48.289	57.141	14.407	6.881	55.247	14.2	14.9	13.244	127.928	76.296		68.111	14.311	18.765	13.883	43.495	73.182	9.26	71.771	18.408	10.677	53.048	43.665
	10.28	176.511	12.323	62.65	14.806	19.718	58.898	7.884	17.83	50.882	9.418	4.698	62.054	17.4	6.277	42.746	23.274	8.964	64.915	16.308	29.286	59.737	11.197	14.552	26.975	36.481	58.526	57.143	14.465	7.246	55.272	13.9	13.5	13.273	123.76	78.92		68.138	13.431	18.296	13.955	38.76	104.471	9.181	72.137	18.494	10.639	50.17	41.644
	10.289	177.193	13.397	62.668	14.632	16.251	58.916	6.772	18.258	50.918	9.9	5.736	62.103	16.367	5.764	42.704	23.308	11.164	64.898	16.715	18.187	59.734	12.418	15.506	26.909	35.904	66.842	57.124	14.764	8.341	55.297	14.795	13.699	13.299	122.75	71.248		68.132	14.245	22.184	14.009	36.96	130.383	9.105	79.485	17.443	10.601	53.036	43.166
	10.298	181.418	13.256	62.688	14.445	15.529	58.939	6.719	17.913	50.955	9.677	5.721	62.134	16.519	6.84	42.663	23.009	12.304	64.882	17.702	10.482	59.739	12.782	15.663	26.843	37.195	68.893	57.111	14.488	9.438	55.323	15.299	14.199	13.331	123.107	79.993		68.12	15.397	19.744	14.06	34.19	131.954	9.053	78.942	16.499	10.563	53.395	38.684
	10.307	182.848	10.826	62.715	15.444	12.628	58.964	6.8	17.078	50.992	9.275	6.399	62.14	15.261	6.295	42.616	22.42	12.476	64.866	17.899	8.888	59.768	12.396	17.133	26.776	37.699	71.395	57.136	13.874	8.102	55.348	17.4	16.999	13.366	120.906	75.88		68.135	15.648	18.768	14.119	32.489	139.551	9.009	82.827	15.998	10.527	54.279	47.589
	10.318	174.493	17.96	62.737	15.656	13.253	58.99	6.527	15.938	51.029	9.268	6.652	62.146	15.432	6.587	42.559	23.863	12.75	64.849	17.509	7.275	59.821	12.67	16.79	26.711	37.203	64.84	57.155	14.194	9.868	55.374	17	12.402	13.394	116.832	87.197		68.171	14.409	20.391	14.185	30.211	152.438	8.959	82.281	13.191	10.49	51.766	41.172
	10.329	178.751	20.674	62.733	15.574	13.608	59.014	6.498	15.305	51.066	9.625	6.188	62.159	14.867	7.988	42.49	24.1	13.714	64.833	18.495	4.437	59.881	12.506	14.166	26.645	37.795	58.75	57.188	15.311	11.108	55.399	17.1	11.504	13.395	125.023	88.984		68.209	15.258	18.964	14.256	27.132	157.71	8.897	79.925	13.639	10.455	51.603	34.308
	10.342	178.763	20.219	62.711	16.486	13.171	59.039	6.242	13.795	51.104	9.011	6.607	62.171	16.024	7.457	42.416	24.254	14.634	64.817	17.697	7.392	59.922	11.365	14.404	26.58	40.176	57.414	57.236	15.345	12.542	55.425	15.509	13.589	13.382	127.096	91.693		68.242	16.243	16.631	14.328	25.972	153.152	8.817	80.668	15.224	10.42	47.43	40.501
	10.355	175.251	21.989	62.701	16.021	16.263	59.064	6.407	11.286	51.141	8.569	7.45	62.181	15.978	7.51	42.344	24.544	16.072	64.802	17.688	7.788	59.947	11.087	12.947	26.514	41.086	52.665	57.293	14.992	13.873	55.451	16.199	13.001	13.394	124.084	93.384		68.274	14.201	15.705	14.399	23.773	153.637	8.735	85.835	15.607	10.385	44.878	35.177
	10.369	168.999	18.708	62.722	15.953	21.108	59.084	7.126	10.087	51.179	8.644	7.575	62.192	14.942	7.67	42.281	24.937	16.647	64.785	15.903	6.744	59.969	10.367	11.506	26.449	41.591	56.238	57.326	16.797	14.855	55.477	15.1	15.5	13.425	117.89	98.498		68.308	14.695	17.511	14.468	23.177	148.397	8.666	82.303	14.552	10.351	42.56	37.824
	10.384	170.223	21.22	62.751	15.979	24.631	59.105	7.114	9.218	51.216	8.15	7.681	62.203	14.78	7.076	42.237	26.511	15.764	64.767	16.099	10.56	59.996	9.803	12.462	26.384	42.481	52.576	57.347	16.795	15.995	55.503	15	16.397	13.463	113.385	103.298		68.341	14.935	17.316	14.538	22.046	146.707	8.612	82.051	10.648	10.318	40.252	42.005
	10.397	158.655	20.043	62.78	15.06	29.039	59.148	6.977	8.827	51.254	8.304	7.956	62.215	14.717	6.898	42.199	25.888	13.795	64.754	15.516	10.283	60.027	9.534	13.976	26.318	44.164	49.361	57.372	15.513	12.891	55.529	13.806	12.122	13.503	106.902	97.194		68.377	16.279	20.239	14.608	20.949	148.921	8.567	83.672	9.567	10.285	41.179	31.432
	10.416	156.462	17.337	62.801	14.766	27.862	59.206	7.622	8.162	51.292	8.587	7.548	62.227	14.622	6.662	42.148	24.903	14.106	64.747	15.826	17.445	60.056	10.12	15.52	26.253	43.905	52.026	57.397	16.484	10.856	55.555	14.895	12.396	13.538	102.291	99.635		68.41	17.315	20.253	14.679	21.143	150.467	8.522	86.838	8.345	10.252	41.298	35.036
	10.439	156.077	13.361	62.805	14.473	22.655	59.263	8.108	7.846	51.33	8.5	7.481	62.238	14.757	7.462	42.09	22.902	11.601	64.722	16.473	19.867	60.085	10.117	13.835	26.189	44.38	56.194	57.418	17.115	8.373	55.582	12.607	10.61	13.572	99.626	100.855		68.438	19.689	18.418	14.75	20.743	164.964	8.468	86.796	7.418	10.221	37.476	25.686
	10.46	162.747	12.575	62.782	16.098	20.682	59.305	8.344	8.449	51.368	8.388	7.7	62.25	14.092	5.968	42.038	21.655	11.311	64.664	17.218	21.107	60.114	9.774	16.687	26.123	44.499	77.111	57.435	19.409	9.757	55.608	12.797	11.987	13.606	98.515	101.84		68.467	17.916	23.022	14.82	20.523	173.408	8.396	84.525	6.941	10.19	38.379	20.901
	10.469	162.147	12.738	62.772	13.997	21.285	59.329	9.023	9.057	51.406	8.133	8.088	62.262	15.005	7.236	42.014	23.892	10.101	64.608	17.344	22.746	60.143	9.41	15.14	26.058	44.521	72.236	57.465	19.836	7.214	55.635	12.207	14.181	13.644	95.991	100.985		68.504	17.561	32.947	14.89	21.026	165.993	8.315	91.891	6.81	10.159	36.642	22.363
	10.448	166.407	13.164	62.787	14.345	20.263	59.335	9.56	9.21	51.444	8.385	7.849	62.274	14.27	8.016	42.009	25.658	9.12	64.581	17.594	20.714	60.172	9.373	15.229	25.994	46.356	69.844	57.513	17.64	8.291	55.661	12.492	18.425	13.685	93.603	104.483		68.56	17.428	25.368	14.961	19.078	156.361	8.244	91.818	11.551	10.129	35.818	26.603
	10.421	173.071	14.182	62.81	13.52	20.404	59.321	9.265	9.484	51.482	7.877	7.839	62.286	15.418	6.926	41.993	24.159	7.905	64.576	18.729	13.206	60.2	9.59	14.986	25.93	46.921	65.684	57.57	16.565	8.366	55.688	13.189	28.553	13.726	91.167	105.511		68.629	16.563	18.596	15.031	19.521	145.284	8.179	94.917	11.414	10.1	32.181	29.243
	10.426	167.494	15.552	62.836	15.251	21.064	59.304	9.828	8.934	51.521	7.365	7.32	62.298	15.008	9.853	41.945	25.411	7.401	64.574	18.326	12.743	60.232	9.257	13.853	25.865	43.708	60.732	57.616	15.741	8.436	55.716	13.202	29.105	13.74	91.478	111.694		68.679	15.495	18.497	15.102	19.17	136.332	8.134	96.438	17.979	10.072	34.554	29.889
	10.447	169.802	18.131	62.859	14.717	15.992	59.323	10.383	7.671	51.56	8.054	6.878	62.311	14.008	11.687	41.886	27.275	8.171	64.555	16.97	12.802	60.266	9.766	12.423	25.798	43.772	53.189	57.636	16.019	7.095	55.743	15.855	24.977	13.735	93.267	113.96		68.669	16.259	21.595	15.172	20.996	131.46	8.07	98.918	18.18	10.044	34.305	32.754
	10.476	168.139	22.666	62.882	16.004	17.947	59.352	9.19	6.842	51.598	8.445	6.549	62.324	13.885	12.11	41.836	27.67	9.086	64.503	17.466	12.541	60.297	9.858	10.465	25.728	43.628	55.898	57.657	15.922	6.964	55.77	17.675	24.628	13.744	92.172	126.966		68.663	12.925	21.266	15.242	21.103	127.525	7.993	101.465	21.337	10.016	38.146	32.208
	10.51	168.572	22.598	62.909	16.149	16.828	59.38	8.327	7.065	51.638	8.231	5.698	62.336	15.427	11.709	41.795	26.568	10.761	64.445	17.929	10.663	60.314	9.903	11.933	25.673	42.992	56.924	57.681	15.046	5.315	55.795	17.81	29.59	13.779	92.262	137.034		68.694	13.671	19.17	15.313	20.464	124.521	7.923	100.308	27.976	9.989	37.412	29.933
	10.534	165.134	19.557	62.934	16.081	11.859	59.406	9.659	6.249	51.677	8.431	5.895	62.347	15.529	9.595	41.754	25.841	12.967	64.41	19.591	9.811	60.306	9.894	11.723	25.65	44.208	56.71	57.706	14.799	6.166	55.824	19.314	25.999	13.827	91.981	142.083		68.735	12.696	17.536	15.385	20.467	117.886	7.855	101.908	30.94	9.963	38.485	26.841
	10.52	172.332	22.049	62.947	15.572	11.027	59.433	8.908	6.352	51.715	8.459	5.629	62.361	15.468	10.64	41.69	25.561	13.356	64.402	19.918	7.64	60.3	10.117	11.545	25.614	42.532	59.196	57.731	14.332	5.386	55.858	19.528	19.879	13.875	88.41	132.136		68.774	13.331	21.846	15.457	21.383	103.745	7.789	103.585	27.194	9.938	37.614	24.045
	10.5	178.515	20.24	62.932	15.828	11.511	59.465	9.272	5.505	51.753	8.116	5.176	62.379	14.921	13.521	41.604	27.229	14.763	64.401	20.304	7.851	60.32	10.799	8.054	25.553	41.244	63.343	57.756	14.529	5.506	55.88	19.086	19.749	13.898	88.688	147.069		68.808	14.815	29.813	15.519	20.457	100.703	7.721	101.046	24.043	9.913	34.56	29.199
	10.509	169.846	18.497	62.913	17.481	9.244	59.485	9.29	5.879	51.792	7.642	5.162	62.396	15.537	12.422	41.526	29.981	14.464	64.39	19.823	7.499	60.356	10.139	9.761	25.484	42.512	63.403	57.78	14.757	6.098	55.885	18.246	17.577	13.893	91.293	163.824		68.841	13.601	28.668	15.57	21.357	97.042	7.651	104.976	21.193	9.889	34.992	39.42
	10.54	168.172	21.742	62.925	17.977	8.597	59.468	8.7	6.88	51.835	7.202	5.13	62.404	13.725	14.377	41.476	29.523	15.985	64.347	18.891	8.363	60.386	9.561	9.467	25.415	43.048	63.85	57.805	14.961	4.846	55.885	18.172	20.86	13.907	88.441	153.246		68.876	14.604	27.417	15.628	18.107	89.263	7.579	107.521	24.142	9.866	36.471	39.796
	10.554	165.61	22.04	62.948	18.613	9.436	59.456	8.061	6.719	51.878	7.78	4.559	62.385	15.622	16.731	41.444	28.88	13.327	64.287	19.364	8.103	60.385	9.632	10.633	25.349	44.329	62.574	57.829	15.241	4.74	55.887	17.424	20.608	13.943	85.314	136.646		68.912	17.405	22.014	15.697	18.343	92.84	7.515	109.428	29.55	9.843	36.107	40.19
	10.551	167.381	22.629	62.975	18.474	11.3	59.47	7.178	6.255	51.897	7.521	4.323	62.35	18.275	17.362	41.408	27.457	9.965	64.245	16.819	11.366	60.376	9.943	10.766	25.289	45.635	69.337	57.854	16.419	4.959	55.901	16.895	20.196	13.989	84.622	124.77		68.947	17.176	20.881	15.766	19.425	85.252	7.471	107.871	25.611	9.821	38.562	36.073
	10.549	168.673	19.609	63.003	18.261	10.57	59.496	7.297	5.891	51.896	8.395	4.894	62.343	16.282	15.306	41.35	24.753	10.348	64.232	17.916	16.294	60.363	9.856	8.117	25.226	45.164	74.441	57.879	16.542	4.121	55.932	15.967	15.361	14.029	84.269	120.631		68.983	16.299	22.112	15.819	19.739	75.82	7.434	108.881	16.519	9.799	36.133	27.913
	10.56	165.73	17.196	63.025	18.713	11.252	59.527	7.677	7.045	51.907	7.747	5.461	62.354	16.345	14.026	41.265	24.319	10.13	64.232	17.939	10.672	60.357	10.246	9.372	25.161	45.032	72.241	57.905	16.501	2.854	55.97	15.758	12.444	14.043	82.109	115.47		69.019	15.915	19.622	15.875	19.403	66.855	7.369	105.641	15.617	9.779	37.288	30.848
	10.595	172.925	16.313	63.046	16.9	16.766	59.557	8.328	7.137	51.942	8.029	5.654	62.372	16.736	13.049	41.186	23.082	10.891	64.226	18.116	9.51	60.375	10.158	9.294	25.098	46.34	70.707	57.93	15.583	4.473	55.997	14.764	9.588	14.041	81.392	113.345		69.055	15.006	20.761	15.939	19.031	61.171	7.294	107.783	18.1	9.759	40.174	26.59
	10.614	168.401	17.175	63.068	17.649	20.576	59.584	8.744	7.736	51.986	7.684	5.762	62.396	19.045	9.599	41.129	21.941	10.871	64.192	17.104	10.198	60.407	9.721	11.414	25.034	48.013	73.041	57.955	15.492	6.11	55.995	14.702	9.168	14.075	80.946	100.075		69.091	15.246	23.471	16.014	20.157	59.019	7.224	107.878	14.564	9.739	41.011	26.155
	10.598	170.79	18.215	63.093	17.449	27.993	59.617	8.675	6.819	52.029	7.485	5.599	62.415	19.038	9.043	41.095	21.928	12.166	64.135	17.835	10.246	60.425	8.927	9.541	24.971	45.607	72.049	57.98	15.281	6.51	55.982	13.766	7.527	14.121	78.192	108.006		69.126	14.543	19.759	16.073	20.139	66.253	7.159	113.075	11.922	9.719	41.764	24.657
	10.598	169.074	23.084	63.123	16.433	32.049	59.643	8.834	5.961	52.068	6.866	6.324	62.398	18.537	8.345	41.062	23.099	12.582	64.085	19.367	10.689	60.419	8.771	11.153	24.908	46.086	70.906	58.004	14.862	7.775	55.988	12.965	8.76	14.156	73.943	101.889		69.16	13.217	17.844	16.122	20.334	78.609	7.095	114.605	10.651	9.703	41.96	24.816
	10.631	171.003	18.699	63.145	14.703	25.889	59.649	9.125	5.804	52.108	7.277	6.528	62.366	19.917	7.409	41.012	22.064	11.627	64.066	18.011	16.06	60.403	9.162	11.549	24.845	45.976	66.287	58.031	14.186	6.936	56.017	12.977	8.868	14.178	71.825	101.378		69.199	14.129	13.216	16.172	21.377	84.464	7.028	112.03	11.697	9.694	42.204	27.621
	10.661	165.383	16.572	63.146	14.523	22.177	59.647	9.247	5.984	52.148	7.118	6.175	62.352	20.278	7.222	40.929	22.689	19.124	64.065	18.164	13.638	60.392	8.989	11.173	24.782	46.134	76.278	58.062	14.278	3.765	56.056	13.265	9.651	14.193	72.791	103.926		69.241	13.569	13.369	16.228	22.435	84.163	6.962	112.485	9.912	9.669	42.473	26.227
	10.657	165.747	16.892	63.141	14.079	18.729	59.646	10.676	6.635	52.189	8.121	7.275	62.365	19.763	6.851	40.847	22.896	30.703	64.063	18.206	9.654	60.4	9.022	12.909	24.72	45.797	89.438	58.088	14.195	5.921	56.087	12.947	10.537	14.199	75.46	108.516		69.278	11.539	14.659	16.289	22.589	84.787	6.896	118.583	7.773	9.627	44.302	25.217
	10.65	171.653	16.144	63.139	13.993	10.858	59.657	10.676	8.344	52.229	8.734	9.086	62.387	19.078	8.425	40.794	22.765	28.244	64.04	16.881	8.724	60.431	8.609	13.535	24.657	46.606	90.07	58.082	16.522	6.307	56.098	12.176	10.788	14.204	77.888	123.922		69.304	12.308	10.89	16.356	22.465	86.303	6.831	123.451	7.164	9.584	45.041	22.569
	10.679	169.547	18.614	63.148	14.957	12.063	59.686	10.04	9.533	52.269	8.908	9.916	62.401	20.018	7.945	40.757	19.821	27.796	63.987	16.867	8.273	60.458	8.329	19.336	24.595	48.436	95.893	58.066	18.357	5.817	56.099	12.928	10.987	14.233	76.749	134.418		69.316	12.32	12.301	16.43	22.196	90.708	6.766	123.046	5.846	9.544	44.426	21.783
	10.719	163.835	18.077	63.174	16.032	12.362	59.719	9.494	10.703	52.313	8.797	10.554	62.416	20.259	9.19	40.714	18.365	26.647	63.932	17.344	11.662	60.457	8.847	18.422	24.533	49.285	94.89	58.07	18.541	4.271	56.102	13.556	10.851	14.28	75.875	138.822		69.321	12.275	12.548	16.507	21.23	84.628	6.701	118.105	6.309	9.518	45.075	24.889
	10.737	157.991	18.443	63.202	17.336	8.692	59.748	8.816	11.952	52.345	8.92	10.886	62.432	18.499	11.378	40.656	17.81	23.039	63.906	17.362	8.753	60.449	9.048	19.289	24.471	48.904	92.62	58.096	21.096	5.59	56.115	13.143	9.079	14.32	72.615	144.967		69.33	11.853	14.954	16.564	19.924	80.963	6.634	118.721	4.999	9.513	46.134	23.422
	10.727	166.707	20.229	63.226	17.543	8.301	59.776	8.715	11.748	52.35	8.663	10.992	62.447	18.886	13.361	40.583	17.71	16.405	63.903	16.565	7.725	60.466	9.159	22.277	24.409	51.898	92.016	58.132	21.727	5.611	56.146	13.078	6.813	14.332	75.735	157.314		69.359	11.067	14.286	16.617	20.312	78.512	6.568	121.506	6.202	9.514	43.541	23.558
	10.689	182.308	22.355	63.256	17.763	8.115	59.806	8.677	10.527	52.355	9.068	10.299	62.461	17.153	12.229	40.511	18.871	17.557	63.904	15.93	8.955	60.501	9.429	20.426	24.347	52.633	92.962	58.162	22.394	6.25	56.166	13.426	9.945	14.341	77.942	162.587		69.4	10.179	21.967	16.675	19.755	74.149	6.515	130.858	7.734	9.497	40.511	17.577
	10.686	173.395	20.972	63.281	17.509	7.506	59.835	8.187	11.057	52.392	8.59	8.539	62.479	15.766	10.365	40.45	19.643	19.478	63.889	14.493	11.025	60.541	9.226	17.892	24.284	52.257	99.248	58.165	24.024	6.111	56.156	13.59	8.918	14.357	76.831	161.974		69.439	10.272	29.006	16.742	19.628	65.23	6.477	133.888	7.767	9.444	37.462	17.911
	10.727	178.879	20.751	63.287	17.702	6.679	59.858	8.295	10.37	52.435	8.063	7.225	62.49	15.648	7.729	40.402	19.736	20.916	63.839	13.637	11.219	60.577	9.387	17.397	24.222	54.061	91.648	58.149	26.805	6.695	56.15	13.892	13.432	14.381	77.831	152.789		69.475	9.339	37.602	16.816	18.433	54.313	6.404	127.312	9.043	9.394	39.651	16.502
	10.762	173.102	20.385	63.284	17.52	6.233	59.885	7.623	9.898	52.476	7.715	6.259	62.498	16.058	7.739	40.363	17.368	20.28	63.783	12.173	11.65	60.604	9.139	17.779	24.16	54.584	94.397	58.147	27.075	8.399	56.172	12.325	26.705	14.415	81.47	152.194		69.514	9.36	35.09	16.896	18.367	46.598	6.339	128.013	9.84	9.375	39.411	14.828
	10.769	169.194	21.372	63.281	16.063	8.179	59.929	6.791	8.807	52.517	7.62	5.514	62.535	15.179	6.846	40.33	17.253	19.118	63.757	11.152	11.758	60.61	9.394	15.336	24.099	54.285	96.21	58.172	25.728	6.079	56.209	12.969	26.477	14.462	84.75	154.697		69.556	9.777	23.14	16.978	17.822	42.067	6.279	128.566	10.584	9.371	39.256	15.877
	10.763	173.799	23.675	63.288	15.358	7.885	59.982	7.423	9.335	52.559	8.268	5.36	62.596	14.687	6.473	40.291	17.349	19.759	63.754	11.07	10.846	60.6	9.685	15.097	24.038	53.7	99.183	58.203	22.854	3.738	56.247	12.51	26.039	14.513	85.228	158.172		69.596	9.622	17.615	17.048	18.319	40.762	6.215	121.015	11.848	9.365	40.233	15.56
	10.765	176.825	25.552	63.313	15.913	7.793	60.037	7.592	10.243	52.601	8.042	4.707	62.605	16.623	6.684	40.227	18.663	18.888	63.71	11.967	12.074	60.611	10	13.5	23.976	52.569	103.936	58.23	20.385	4.275	56.279	12.709	27.718	14.542	84.319	167.058		69.623	9.166	14.371	17.117	18.384	35.002	6.133	120.884	12.75	9.337	41.404	14.593
	10.77	175.003	25.055	63.342	15.735	10.075	60.087	6.937	10.816	52.643	8.798	4.748	62.574	17.685	7.276	40.155	20.687	20.754	63.626	14.193	11.587	60.645	10.619	12.221	23.915	50.705	106.012	58.26	19.8	4.436	56.299	13.865	29.777	14.551	90.38	180.42		69.617	10.621	18.261	17.19	17.628	31.413	6.068	122.805	11.143	9.281	44.7	13.69
	10.772	174.589	26.892	63.368	15.012	11.557	60.119	6.878	10.981	52.686	8.788	5.559	62.569	17.993	7.213	40.087	24.17	21.525	63.623	14.231	7.885	60.682	11.267	12.537	23.854	50.243	102.507	58.294	18.287	4.012	56.293	16.371	38.409	14.557	94.671	191.253		69.617	12.381	19.888	17.262	17.333	28.582	6.013	125.561	12.508	9.253	43.463	11.764
	10.777	171.178	26.621	63.397	16.08	14.746	60.147	6.93	10.551	52.728	8.722	4.85	62.589	18.48	9.614	40.027	24.387	23.455	63.624	13.553	7.161	60.716	11.332	12.669	23.793	49.518	102.989	58.297	20.488	4.14	56.285	16.826	42.052	14.573	93.84	191.921		69.646	12.172	19.645	17.334	17.516	22.566	5.948	125.741	12.122	9.252	40.764	8.847
	10.81	170.278	24.649	63.425	16.058	13.869	60.18	7.2	9.605	52.771	9.07	5.482	62.613	18.582	7.854	39.978	25.251	22.587	63.622	13.077	7.848	60.748	11.629	11.351	23.732	49.128	105.162	58.252	24.579	3.924	56.303	16.897	36.909	14.613	93.891	190.261		69.687	14.399	18.326	17.406	16.197	16.153	5.865	128.893	11.822	9.251	42.009	6.09
	10.834	159.032	21.879	63.436	15.924	13.702	60.211	7.068	8.113	52.813	8.763	5.304	62.628	20.112	7.44	39.938	26.657	22.406	63.612	13.178	9.146	60.778	11.474	10.143	23.671	48.811	100.38	58.298	21.22	6.148	56.334	18.165	34.747	14.666	91.835	190.294		69.724	15.172	16.7	17.478	16.593	14.18	5.809	131.481	10.294	9.238	43.094	6.37
	10.841	156.643	24.331	63.434	16.47	13.439	60.225	7.088	7.21	52.854	9.573	6.85	62.645	21.164	7.874	39.904	26.545	20.047	63.586	12.66	9.053	60.811	11.892	11.96	23.61	47.391	104.806	58.356	22.807	3.961	56.369	18.082	29.589	14.706	90.005	184.501		69.731	14.745	14.833	17.551	17.146	13.029	5.753	130.755	8.441	9.206	42.424	6.26
	10.855	154.141	22.066	63.432	17.121	14.148	60.21	8.228	6.768	52.898	9.21	6.517	62.661	20.134	6.95	39.868	28.537	17.849	63.536	12.308	10.205	60.848	11.853	12.754	23.549	46.757	103.05	58.411	23.086	5.284	56.403	18.486	23.3	14.721	92.464	181.861		69.72	14.871	14.798	17.623	16.427	11.544	5.681	128.416	6.748	9.172	43.626	7.056
	10.878	151.191	21.898	63.436	16.901	14.453	60.205	8.527	6.987	52.946	8.764	6.038	62.677	19.096	8.501	39.825	29.88	19.115	63.481	13.21	10.796	60.885	11.909	13.136	23.489	47.847	104.887	58.438	22.482	4.627	56.434	17.143	19.158	14.75	91.439	180.968		69.745	14.445	16.628	17.693	16.443	11.471	5.604	133.148	8.178	9.152	44.217	5.815
	10.902	147.678	19.171	63.456	17.792	11.686	60.229	8.094	7.658	52.984	8.876	5.682	62.701	17.769	9.675	39.767	30.179	21.91	63.473	13.64	14.378	60.917	11.143	12.992	23.429	45.552	105.551	58.461	22.355	3.644	56.465	16.383	18.925	14.803	92.519	179.531		69.784	13.982	17.544	17.768	15.321	11.492	5.553	127.567	7.522	9.149	45.568	6.031
	10.922	144.443	21.213	63.492	19.106	8.536	60.262	9.416	9.604	53.006	8.653	5.612	62.721	16.334	8.959	39.697	29.868	23.995	63.465	13.761	17.299	60.93	10.537	12.253	23.367	43.724	103.633	58.49	20.514	3.312	56.496	16.04	17.113	14.853	87.467	160.334		69.825	14.781	14.483	17.841	15.536	12.566	5.494	129.111	6.084	9.154	48.946	6.872
	10.931	149.106	19.022	63.525	18.726	8.287	60.296	10.286	10.764	53.022	8.385	6.27	62.682	17.548	9.065	39.627	28.84	24.31	63.431	13.662	16.344	60.922	10.49	10.947	23.308	44.366	106.179	58.518	18.892	4.066	56.527	15.998	17.635	14.873	88.514	147.55		69.843	14.663	14.762	17.9	15.108	13.242	5.415	128.232	6.823	9.147	48.83	6.169
	10.948	153.65	19.517	63.539	21.351	9.773	60.328	8.09	11.685	53.04	7.834	6.743	62.65	15.147	7.436	39.567	29.211	20.604	63.39	14.629	16.848	60.928	9.675	6.954	23.256	44.201	110.997	58.543	18.396	3.849	56.558	17.704	16.657	14.897	87.19	141.853		69.832	17.467	14.878	17.954	16.241	16.316	5.352	128.217	5.745	9.106	51.461	6.634
	10.993	159.21	19.008	63.54	21.835	12.031	60.358	8.144	12.107	53.069	7.455	7.057	62.674	16.681	7.555	39.524	28.353	19.191	63.351	14.386	13.055	60.959	9.712	8.257	23.193	43.868	108.38	58.569	17.893	4.529	56.589	19.543	14.405	14.948	86.036	144.135		69.848	16.176	13.264	18.007	16.697	18.981	5.3	132.223	6.206	9.07	52.404	6.282
	11.045	149.582	18.235	63.538	22.718	10.753	60.39	8.422	11.549	53.114	7.895	6.2	62.677	16.387	6.755	39.489	29.508	16.791	63.331	15.043	12.067	60.996	10.183	8.32	23.108	46.184	110.751	58.616	17.095	3.92	56.621	20.246	13.383	15.003	80.81	146.855		69.884	15.504	11.79	18.064	16.635	23.963	5.236	134.369	5.611	9.071	50.038	8.465
	11.074	149.248	16.025	63.54	22.106	12.093	60.428	8.225	9.44	53.167	8.758	6.685	62.614	17.31	7.232	39.442	29.492	12.819	63.329	15.205	10.458	61.034	10.21	8.842	23.023	48.675	120.98	58.675	17.987	6.291	56.659	21.346	13.082	15.031	79.611	139.003		69.927	14.879	9.806	18.125	15.403	25.269	5.156	138.741	7.579	9.079	50	10.342
	11.085	149.594	14.931	63.558	21.085	11.575	60.449	7.898	8.586	53.209	9.527	6.524	62.632	17.703	8.897	39.376	30.333	12.843	63.306	14.103	10.938	61.07	10.965	11.19	22.951	49.948	128.284	58.731	18.589	8.843	56.689	19.328	12.979	15.052	78.609	143.943		69.96	16.361	7.474	18.181	15.475	26.424	5.106	131.669	6.807	9.08	49.811	9.219
	11.103	138.757	15.357	63.591	20.18	11.235	60.449	8.546	8.847	53.231	9.625	6.838	62.623	17.557	10.515	39.304	30.348	13.578	63.27	13.336	14.145	61.092	11.278	12.621	22.922	50.134	146.293	58.766	19.338	14.151	56.7	20.998	13.984	15.1	75.656	161.749		69.964	15.543	9.294	18.205	14.932	24.986	5.052	127.693	6.121	9.066	50.214	8.693
	11.129	143.113	15.52	63.627	20.101	10.815	60.45	8.778	7.628	53.247	10.63	6.704	62.593	19.423	11.709	39.24	29.989	12.597	63.227	12.861	14.955	61.091	10.823	10.327	22.86	47.7	136.653	58.789	21.891	20.425	56.705	20.057	10.086	15.158	76.488	159.664		69.943	14.81	13.536	18.219	15.214	23.362	4.978	127.692	8.384	9.041	52.619	10.042
	11.162	140.678	16.398	63.656	20.187	12.057	60.462	9.816	6.273	53.266	10.525	6.51	62.544	21.581	12.855	39.195	29.273	12.617	63.175	12.739	12.999	61.084	10.095	7.431	22.778	50.128	134.617	58.817	22.77	24.201	56.712	18.791	8.07	15.198	72.542	169.498		69.93	15.026	15.925	18.258	12.22	18.524	4.915	123.965	8.797	9.018	53.478	9.167
	11.209	140.653	16.805	63.673	17.641	12.573	60.488	10.018	5.437	53.3	9.511	6.522	62.515	19.345	11.849	39.159	28.126	10.35	63.12	13.421	12.755	61.119	9.106	7.893	22.69	51.255	141.964	58.848	23.611	21.96	56.728	17.835	6.976	15.218	74.718	174.212		69.943	13.993	14.389	18.312	11.947	13.226	4.902	122.602	8.604	9.018	52.295	8.602
	11.266	141.298	16.855	63.662	17.823	17.623	60.522	9.392	4.899	53.346	9.579	5.75	62.518	20.089	10.334	39.12	25.939	9.931	63.096	12.474	9.91	61.16	8.694	7.446	22.621	50.111	143.46	58.877	24.92	14.052	56.763	16.657	10.631	15.263	73.577	172.872		69.976	15.267	14.819	18.369	11.937	12.234	4.869	121.846	9.002	9.031	53.251	11.469
	11.317	141.028	17.385	63.65	16.989	17.46	60.552	9.287	5.256	53.367	9.915	5.444	62.459	20.618	10.635	39.054	25.872	9.919	63.09	12.787	9.485	61.184	8.59	10.89	22.579	50.415	143.492	58.906	24.882	9.06	56.8	15.181	8.711	15.3	73.125	179.696		70.018	14.784	22.744	18.413	12.87	15.238	4.783	128.113	7.878	9.019	51.166	11.315
	11.355	144.917	19.523	63.669	17.957	19.568	60.549	9.461	5.09	53.37	9.294	5.371	62.432	21.193	10.461	38.968	27.1	9.021	63.084	13.484	7.975	61.15	9.586	11.692	22.511	49.692	147.175	58.935	23.944	6.85	56.834	14.543	9.633	15.324	74.031	183.539		70.057	16.656	30.273	18.449	12.344	15.047	4.722	126.96	9.146	8.998	51.147	10.86
	11.386	142.361	17.993	63.7	17.178	17.35	60.537	9.423	5.694	53.396	9.052	5.323	62.416	19.037	10.029	38.901	26.231	10.003	63.069	12.996	6.707	61.172	9.404	11.597	22.419	50.422	147.183	58.965	22.597	6.535	56.866	13.543	11.449	15.364	72.793	185.711		70.077	15.388	49.957	18.486	12.423	15.171	4.677	124.701	10.394	8.98	52.407	10.49
	11.413	144.074	16.933	63.727	16.99	18.764	60.558	9.026	7.364	53.438	9.252	5.261	62.433	19.675	8.378	38.842	25.01	10.411	63.024	13.734	5.432	61.207	8.994	14.814	22.343	50.597	146.611	58.995	22.812	6.884	56.897	12.701	10.198	15.422	73.135	196.652		70.067	17.482	29.889	18.525	11.59	13.711	4.647	123.973	13.877	8.98	50.884	9.624
	11.437	141.375	18.268	63.74	17.185	22.347	60.593	8.954	7.392	53.486	8.729	4.74	62.418	17.453	8.894	38.78	24.915	11.446	62.962	15.044	9.189	61.222	9.227	14.781	22.294	51.543	155.84	59.025	23.047	7.105	56.93	12.281	13.407	15.475	72.426	194.373		70.051	14.195	27.625	18.564	11.083	13.604	4.631	127.07	12.625	8.996	54.398	12.338
	11.457	141.57	17.545	63.741	17.542	25.105	60.625	8.245	6.635	53.521	8.688	4.485	62.393	19.757	9.865	38.71	24.062	13.441	62.907	16.376	9.283	61.216	9.356	16.267	22.24	50.823	153.736	59.054	21.361	7.493	56.964	12.126	15.85	15.502	72.043	195.526		70.044	13.887	21.895	18.604	11.247	14.352	4.595	121.66	11.525	8.993	53.119	13.174
	11.479	144.631	14.64	63.739	17.383	22.131	60.643	7.638	6.717	53.527	8.964	4.91	62.384	18.286	9.016	38.628	24.239	16.538	62.868	18.341	9.763	61.233	8.958	17.061	22.156	50.128	149.227	59.083	20.677	7.476	56.997	12.781	18.488	15.535	71.408	190.891		70.054	12.711	25.288	18.649	9.912	13.706	4.539	118.029	12.523	8.965	53.918	15.419
	11.505	140.046	15.723	63.747	16.664	19.277	60.647	7.137	6.535	53.54	8.209	5.125	62.406	19.483	10.017	38.571	23.514	20.564	62.858	18.511	9.224	61.248	8.654	13.159	22.068	51.383	151.529	59.116	19.176	7.53	57.031	13.168	21.52	15.59	72.268	195.817		70.059	12.884	23.956	18.702	10.436	14.95	4.481	125.824	13.095	8.924	54.133	14.992
	11.536	145.605	14.864	63.778	16.14	16.883	60.648	7.224	6.713	53.582	8.297	4.397	62.436	20.713	9.305	38.535	25.018	25.216	62.854	18.444	11.892	61.244	9.168	12.488	21.985	54.744	157.49	59.149	17.024	7.468	57.064	13.895	20.846	15.65	71.21	194.524		70.042	12.868	16.868	18.762	10.192	19.592	4.428	125.609	14.165	8.872	57.791	16.498
	11.571	150.288	13.222	63.816	15.306	13.544	60.667	6.855	6.517	53.622	8.722	4.009	62.462	21.257	8.234	38.5	23.671	26.171	62.822	17.756	16.36	61.255	8.769	10.909	21.914	53.344	157.549	59.157	15.492	6.928	57.098	14.468	18.156	15.653	76.344	213.449		70.01	13.359	17.502	18.824	10.168	24.099	4.391	125.711	14.216	8.841	58.145	24.399
	11.614	153.142	12.867	63.849	14.996	12.52	60.703	6.521	6.616	53.628	9.891	4.434	62.48	22.06	7.384	38.453	22.967	26.429	62.769	17.765	13.118	61.289	9.985	11.36	21.859	53.93	154.405	59.113	17.927	7.562	57.13	14.868	14.051	15.671	75.329	204.644		69.976	13.832	16.216	18.898	9.443	27.286	4.378	131.711	13.939	8.826	59.633	24.722
	11.669	160.809	15.656	63.873	14.453	12.948	60.721	6.152	6.151	53.642	9.872	5.873	62.478	21.115	7.482	38.383	23.097	26.3	62.7	18.004	7.829	61.32	11.226	9.678	21.808	55.591	149.061	59.097	16.602	5.941	57.164	14.978	11.675	15.703	72.1	201.355		69.951	14.841	13.078	18.973	8.129	28.209	4.361	126.129	15.99	8.835	65.561	21.125
	11.733	158.989	16.435	63.885	15.173	19.786	60.723	7.058	6.543	53.679	9.689	5.45	62.449	20.676	7.489	38.298	24.435	25.491	62.632	18.122	8.784	61.325	11.476	9.487	21.752	56.025	135.733	59.099	16.589	6.095	57.203	14.564	8.153	15.732	72.297	200.438		69.948	13.703	10.978	19.046	7.581	28.048	4.319	120.19	18.411	8.857	66.392	15.193
	11.784	154.211	16.208	63.888	16.333	18.628	60.728	8.498	6.2	53.726	10.271	5.738	62.438	21.08	7.607	38.226	24.829	22.718	62.587	15.973	5.715	61.315	11.203	8.914	21.683	57.761	135.65	59.124	15.624	4.794	57.239	14.83	8.159	15.759	71.928	201.819		69.957	14.151	14.494	19.113	7.932	25.294	4.266	124.264	19.211	8.828	61.814	17.026
	11.811	155.989	16.335	63.887	17.069	21.077	60.747	9.517	6.446	53.771	9.575	6.112	62.451	20.686	9.351	38.159	26.237	22.009	62.548	14.788	7.504	61.307	10.53	10.271	21.606	59.995	141.296	59.155	13.854	5.903	57.246	14.701	8.367	15.802	67.569	204.136		69.958	13.095	16.036	19.175	7.504	19.441	4.215	123.451	18.711	8.785	68.377	15.547
	11.836	154.11	20.462	63.895	17.905	19.953	60.78	10.569	6.26	53.794	8.98	7.187	62.474	20.289	10.455	38.087	26.464	19.508	62.543	14.091	8.671	61.313	11.098	9.627	21.529	60.278	148.496	59.159	15.967	5.111	57.239	14.397	10.574	15.862	70.252	207.122		69.953	13.895	17.955	19.243	7.567	15.314	4.174	124.07	20.769	8.772	68.631	7.453
	11.866	144.58	21.42	63.923	18.475	19.334	60.817	10.708	5.844	53.797	9.892	7.339	62.503	21.056	12.6	38.014	27.794	16.823	62.502	12.612	8.84	61.342	10.55	11.241	21.455	61.51	143.636	59.147	16.343	6.635	57.252	13.331	11.528	15.924	66.312	197.397		69.951	14.495	15.581	19.316	6.761	15.181	4.158	124.594	18.123	8.753	66.137	5.605
	11.898	144.117	23.749	63.96	17.952	14.987	60.838	10.355	5.365	53.822	9.942	8.645	62.531	23.329	12.952	37.961	26.361	16.439	62.451	12.483	9.389	61.378	9.849	9.683	21.384	62.013	144.666	59.161	16.807	5.987	57.287	13.522	11.399	15.964	64.967	205.85		69.956	14.308	15.078	19.391	7.389	16.795	4.155	124.369	16.121	8.703	69.196	7.183
	11.93	140.372	24.36	63.995	17.486	14.319	60.83	10.95	5.601	53.868	8.808	6.864	62.553	22.134	14.787	37.914	27.472	18.575	62.401	11.489	8.062	61.395	8.927	10.763	21.312	62.353	158.252	59.195	18.73	7.893	57.315	14.647	9.968	15.99	63.851	213.916		69.962	14.792	14.784	19.467	8.195	23.931	4.127	120.585	16.48	8.685	71.816	7.381
	11.962	143.143	24.264	64.024	17.717	11.934	60.827	10.748	4.725	53.922	7.846	4.657	62.559	22.298	14.296	37.83	28.958	16.39	62.354	11.716	7.981	61.391	9.529	8.016	21.238	66.232	152.289	59.21	19.198	8.903	57.318	13.77	9.096	16.017	61.877	216.803		69.943	15.048	16.34	19.538	8.054	29.835	4.083	123.304	13.384	8.673	71.335	4.639
	11.994	136.653	22.344	64.033	17.939	11.576	60.86	9.292	5.136	53.97	7.213	4.247	62.55	22.868	15.986	37.766	28.384	18.927	62.329	12.069	10.833	61.381	9.551	8.687	21.158	67.296	169.454	59.198	22.211	11.259	57.296	14.667	10.891	16.053	60.293	206.298		69.896	15.097	15.091	19.595	8.478	32.596	4.051	121.451	11.118	8.64	69.797	4.764
	12.028	138.057	24.736	64.019	16.919	8.341	60.893	8.409	5.101	53.992	7.492	4.755	62.539	22.272	14.217	37.728	27.994	17.774	62.314	12.735	11.077	61.379	9.997	10.359	21.079	66.75	176.357	59.204	21.949	18.164	57.259	13.469	9.919	16.096	60.141	208.013		69.857	15.988	13.367	19.661	7.798	31.773	4.049	119.548	10.993	8.604	72.929	5.821
	12.062	135.824	25.012	64.019	18.119	8.973	60.91	7.869	6.108	53.999	7.36	5.254	62.539	22.079	11.02	37.705	28.148	15.646	62.265	12.384	11.673	61.398	9.656	12.717	21.005	66.505	164.769	59.235	22.855	15.588	57.288	15.116	10.423	16.141	62.959	208.796		69.853	17.007	11.744	19.76	7.123	19.61	4.059	116.698	9.704	8.632	78.915	6.29
	12.097	127.17	24.577	64.041	17.99	8.461	60.915	7.745	7.01	54.02	7.299	5.505	62.558	20.912	8.464	37.675	25.647	16.448	62.212	13.279	9.223	61.433	10.262	13.699	20.935	65.943	165.198	59.259	24.122	14.505	57.323	14.416	11.473	16.187	61.443	214.281		69.861	15.719	14.39	19.832	7.396	14.453	4.065	115.561	6.691	8.656	76.047	9.124
	12.133	123.128	28.364	64.072	18.357	12.063	60.914	7.103	7.085	54.063	7.968	4.421	62.584	20.989	7.754	37.615	22.359	16.385	62.161	14.56	11.443	61.458	10.555	13.803	20.871	65.51	162.74	59.253	24.02	15.732	57.341	13.021	12.595	16.229	62.246	217.746		69.862	14.504	15.893	19.894	7.023	14.038	4.046	113.146	6.44	8.613	72.41	7.691
	12.169	120.765	25.137	64.11	18.474	12.114	60.905	7.683	8.037	54.116	8.505	4.816	62.601	20.622	9.498	37.506	22.126	15.964	62.126	14.596	8.295	61.424	11.446	14.63	20.814	65.94	172.978	59.247	24.145	14.762	57.334	13.539	11.007	16.265	64.158	226.225		69.863	15.199	11.439	19.957	6.895	13.816	4.008	114.166	6.981	8.592	72.103	11.285
	12.204	124.612	23.726	64.148	17.405	13.774	60.901	8.577	8.113	54.168	9.314	4.275	62.599	20.462	11.578	37.477	21.094	20.63	62.124	14.8	7.735	61.413	11.249	13.927	20.763	67.091	180.631	59.269	24.417	13.425	57.324	15.162	13.148	16.295	64.603	232.032		69.872	15.698	11.513	20.026	7.372	11.131	3.985	113.792	8.158	8.587	70.654	10.71
	12.239	125.709	21.585	64.163	16.939	13.715	60.928	10.191	8.416	54.198	9.295	4.589	62.589	19.777	10.869	37.446	21.957	21.729	62.116	14.363	8.97	61.421	10.752	12.32	20.706	65.802	175.054	59.308	25.318	9.571	57.321	16.409	15.841	16.326	65.905	233.956		69.863	14.891	13.438	20.104	7.553	8.942	3.992	109.193	8.817	8.568	70.764	12.338
	12.28	122.475	22.745	64.151	16.908	12.428	60.962	9.843	8.008	54.207	10.101	5.692	62.581	20.355	10.249	37.378	20.027	22.174	62.071	14.964	7.765	61.45	10.843	10.984	20.637	64.585	173.075	59.349	23.784	11.753	57.335	16.087	19.382	16.373	65.686	239.202		69.817	15.679	15.044	20.191	7.472	8.397	3.995	104.376	8.772	8.529	71.462	15.959
	12.342	126.601	20.107	64.148	17.449	13.09	60.985	9.401	6.705	54.223	9.594	5.754	62.599	21.12	11.314	37.299	19.839	25.782	62.02	14.335	7.7	61.488	11.358	8.151	20.56	63.672	170.451	59.374	25.252	12.32	57.359	16.261	16.527	16.435	68.706	239.667		69.777	14.4	13.182	20.269	7.857	10.051	3.963	104.558	9.852	8.525	70.568	14.106
	12.397	119.896	20.088	64.176	16.292	7.896	60.994	10.462	7.533	54.262	9.374	5.566	62.623	18.33	9.023	37.25	19.071	32.335	62.005	14.596	11.4	61.506	10.695	7.835	20.484	62.708	165.23	59.37	26.117	12.654	57.355	16.935	14.255	16.503	67.561	236.823		69.77	15.33	12.644	20.322	6.805	10.492	3.941	106.669	16.763	8.518	74.043	14.232
	12.433	123.931	18.83	64.205	17.559	12.206	60.997	11.299	8.76	54.313	9.112	6.251	62.622	18.251	8.019	37.2	18.229	30.11	62.007	15.545	9.318	61.503	11.609	8.387	20.411	63.169	165.757	59.364	28.211	15.05	57.36	16.261	12.874	16.557	66.497	229.386		69.777	14.719	17.791	20.381	7.462	9.72	3.946	104.608	31.026	8.489	73.656	13.496
	12.446	126.407	21.593	64.205	17.179	14.196	60.998	12.218	7.891	54.369	8.138	5.617	62.613	17.879	7.342	37.121	17.79	28.674	61.982	15.274	10.593	61.521	12.588	9.114	20.339	62.539	168.995	59.38	25.135	13.193	57.394	15.68	11.391	16.603	67.003	222.789		69.723	14.026	19.735	20.48	9.366	11.587	3.962	107.698	32.782	8.484	70.829	13.107
	12.472	123.953	22.152	64.193	17.189	14.636	60.994	11.743	7.573	54.407	8.302	5.245	62.607	19.669	7.078	37.05	19.85	22.432	61.928	15.501	11.785	61.54	12.835	9.858	20.27	61.65	173.921	59.416	23.551	13.58	57.428	14.059	12.648	16.654	64.079	214.008		69.649	14.935	25.019	20.555	10.496	9.884	3.975	103.621	27.921	8.488	71.721	10.649
	12.512	126.581	19.878	64.216	17.41	13.416	60.983	12.183	8.181	54.417	8.091	5.475	62.621	18.64	8.42	36.982	19.583	16.184	61.874	16.335	13.073	61.539	12.991	9.862	20.207	62.189	177.178	59.458	20.309	10.356	57.445	13.923	18.159	16.716	64.697	217.68		69.613	15.226	28.504	20.625	11.345	7.769	3.966	104.47	30.36	8.457	74.464	10.659
	12.55	124.757	20.394	64.222	18.012	13.49	60.974	11.54	7.603	54.432	8.046	5.694	62.647	18.724	7.123	36.913	20.493	12.25	61.827	16.17	14.334	61.553	13.288	11.84	20.156	63.17	187.829	59.489	17.424	9.831	57.454	14.049	19.535	16.786	64.812	206.568		69.595	14.195	25.521	20.697	11.578	8.635	3.94	105.186	31.317	8.455	74.423	12.488
	12.563	128.984	21.819	64.212	18.04	17.191	60.983	9.973	8.352	54.473	8.681	5.137	62.641	21.096	7.183	36.842	22.271	11.314	61.803	16.637	14.54	61.589	13.801	12.451	20.113	64.14	200.299	59.492	15.634	7.521	57.464	13.187	21.524	16.844	63.181	195.573		69.599	13.765	23.727	20.772	12.149	7.817	3.942	106.348	17.916	8.455	71.905	14.194
	12.596	123.927	21.465	64.2	18.404	17.139	61.017	9.565	6.431	54.52	7.748	5.449	62.618	23.642	8.788	36.775	22.513	14.577	61.806	16.298	11.033	61.621	14.411	10.981	20.059	61.219	200.425	59.484	14.866	8.325	57.487	12.63	20.274	16.893	61.665	201.372		69.595	12.108	26.009	20.845	12.025	9.657	3.965	108.767	12.458	8.436	73.378	14.687
	12.64	121.76	21.34	64.192	17.49	17.853	61.051	9.083	6.619	54.54	8.837	4.505	62.62	22.388	9.48	36.745	24.566	14.523	61.792	16.169	11.481	61.624	15.165	11.94	19.981	58.012	202.5	59.496	13.996	8.159	57.527	12.286	22.128	16.944	60.823	203.33		69.516	13.233	25.451	20.918	10.97	8.39	3.973	106.227	10.612	8.399	79.582	14.732
	12.684	124.926	25.327	64.2	17.05	16.371	61.055	7.905	6.41	54.55	8.808	5.494	62.647	23.509	9.429	36.674	24.634	15.112	61.757	15.499	9.955	61.626	15.846	16.659	19.896	61.116	200.133	59.529	15.608	7.617	57.573	11.678	25.111	17.005	60.749	200.12		69.461	13.857	19.682	20.991	10.153	8.136	3.957	105.992	9.238	8.376	81.722	12.858
	12.727	123.697	29.309	64.223	18.155	19.525	61.045	8.282	7.22	54.585	8.921	5.778	62.659	20.449	11.255	36.6	25.542	15.378	61.722	16.278	10.497	61.653	15.003	14.908	19.826	61.856	205.277	59.566	16.489	9.627	57.606	10.813	24.424	17.075	59.286	192.65		69.429	13.19	20.667	21.065	8.698	8.524	3.937	109.588	8.793	8.352	83.465	10.711
	12.781	129.386	28.474	64.219	18.749	19.677	61.041	8.295	6.695	54.633	9.103	6.216	62.64	17.634	12.553	36.532	24.68	15.363	61.694	15.569	9.103	61.696	16.281	14.437	19.78	61.838	198.813	59.599	18.482	8.015	57.613	11.935	27.249	17.139	58.972	193.075		69.423	13.444	17.759	21.138	7.697	7.995	3.922	112.553	8.79	8.319	85.158	9.69
	12.846	129.436	30.21	64.207	19.006	21.903	61.039	7.21	7.486	54.662	9.293	6.463	62.611	16.42	10.513	36.464	23.84	17.337	61.688	16.798	7.969	61.742	16.685	11.97	19.735	60.837	197.287	59.636	19.545	7.66	57.61	13.139	27.902	17.191	56.159	190.335		69.432	13.519	19.94	21.212	6.709	7.379	3.926	110.124	9.11	8.308	88.102	9.957
	12.901	125.909	27.13	64.194	20.223	17.546	61.031	6.789	7.539	54.67	8.875	6.055	62.587	15.441	9.195	36.392	22.721	18.297	61.686	17.218	8.401	61.775	16.496	14.062	19.679	58.794	181.482	59.672	20.222	6.475	57.626	14.168	24.24	17.241	57.616	189.258		69.411	15.622	19.052	21.285	6.734	7.923	3.953	113.479	6.967	8.314	86.512	12.588
	12.946	129.166	24.081	64.194	20.144	16.056	61.025	6.606	6.846	54.699	9.357	5.656	62.584	13.033	9.367	36.319	22.464	16.535	61.648	17.843	7.468	61.78	17.196	14.472	19.624	59.224	184.082	59.686	20.983	5.982	57.663	14.447	15.267	17.298	55.922	190.657		69.363	15.774	20.268	21.359	5.695	8.913	3.979	111.23	7.777	8.317	86.142	13.164
	12.994	130.856	22.419	64.221	21.43	15.748	61.043	6.29	5.783	54.748	9.144	4.526	62.608	15.646	9.368	36.266	22.415	12.813	61.594	18.563	5.81	61.782	17.584	15.923	19.571	57.759	178.196	59.679	22.37	5.243	57.709	14.859	15.657	17.365	56.567	188.211		69.338	14.159	21.781	21.43	5.964	10.205	3.982	110.405	8.49	8.298	86.418	12.449
	13.041	129.556	21.571	64.253	20.889	13.246	61.081	6.817	5.467	54.786	9.27	5.126	62.628	15.034	9.921	36.242	22.231	11.67	61.538	19.598	7.153	61.804	16.451	16.568	19.518	59.342	171.097	59.682	20.782	5.553	57.749	15.261	14.559	17.442	58.197	188.16		69.346	16.155	24.259	21.508	7.533	14.843	3.972	115.483	9.309	8.28	87.756	11.731
	13.067	128.767	22.542	64.262	21.084	14.028	61.11	7.772	6.253	54.798	8.81	4.684	62.614	16.151	9.877	36.198	22.563	10.326	61.5	18.152	9.359	61.843	17.154	16.67	19.464	58.707	169.581	59.712	20.66	5.039	57.761	15.562	11.442	17.519	57.083	196.832		69.34	15.709	28.962	21.576	7.082	15.578	3.963	111.827	13.131	8.249	88.191	10.063
	13.097	127.89	25.428	64.251	21.445	15.499	61.11	8.224	7.722	54.817	8.649	4.614	62.594	17.289	10.681	36.117	21.509	9.523	61.493	17.614	10.293	61.891	16.018	17.256	19.41	56.827	163.597	59.753	19.939	4.499	57.757	16.333	11.455	17.581	57.12	194.11		69.298	16.219	33.76	21.635	6.762	14.818	3.964	112.655	15.961	8.194	90.71	10.293
	13.143	124.091	26.95	64.24	22.462	15.605	61.097	9.624	9.173	54.854	8.871	4.208	62.609	17.831	10.035	36.051	19.95	10.403	61.494	17.176	7.991	61.929	15.432	15.221	19.361	52.862	152.878	59.795	18.779	4.273	57.774	16.53	14.119	17.633	59.081	201.277		69.257	15.187	29.082	21.697	6.673	14.912	3.99	111.524	18.782	8.16	92.131	9.189
	13.195	118.991	30.781	64.235	20.215	21.139	61.087	9.263	9.829	54.867	9.822	4.721	62.637	18.067	7.607	36.02	18.125	14.933	61.491	17.138	7.647	61.94	15.608	13.715	19.313	53.163	163.297	59.808	19.058	3.853	57.813	15.894	14.928	17.686	57.472	202.298		69.254	15.482	24.623	21.762	5.843	13.943	4.028	111.745	18.678	8.168	93.037	9.477
	13.25	114.728	30.652	64.235	19.844	22.866	61.094	9.049	9.309	54.888	10.045	4.271	62.644	17.943	6.861	35.989	16.307	17.646	61.466	16.99	7.862	61.939	15.791	13.304	19.26	53.749	171.952	59.771	22.731	5.048	57.84	16.4	17.31	17.747	56.477	201.659		69.268	16.156	19.856	21.837	5.677	12.586	4.051	105.216	18.111	8.182	91.965	7.676
	13.297	112.612	29.196	64.237	19.831	24.446	61.129	10.432	9.601	54.931	10.699	4.07	62.622	18.341	6.412	35.886	17.474	16.518	61.414	16.821	8.927	61.962	14.535	11.135	19.195	54.014	181.033	59.8	20.31	5.647	57.842	17.206	13.398	17.817	56.32	197.589		69.281	15.477	17.954	21.918	5.596	9.547	4.055	107.257	18.648	8.162	92.104	7.101
	13.323	116.725	28.916	64.244	20.35	32.211	61.166	10.945	10.127	54.977	9.182	3.795	62.575	19.825	6.316	35.836	15.658	22.585	61.383	15.759	10.963	62.003	14.906	9.5	19.106	58.756	189.115	59.836	20.841	4.081	57.845	17.755	10.899	17.885	55.929	192.537		69.287	15.036	15.064	21.976	5.508	11.806	4.056	106.533	20.421	8.111	101.061	7.972
	13.379	112.632	27.783	64.261	19.392	38.744	61.171	11.119	8.012	54.963	10.023	3.789	62.547	20.043	4.782	35.818	17.535	25.628	61.387	16.097	13.004	62.027	14.476	8.151	19.037	60.394	184.442	59.851	20.193	4.38	57.875	18.481	11.274	17.93	56.782	189.704		69.278	13.634	17.351	22.028	4.866	12.288	4.064	103.928	19.615	8.074	101.094	8.459
	13.446	110.622	27.483	64.292	20.038	38.251	61.167	11.503	8.084	54.996	9.77	3.673	62.578	20.874	6.113	35.757	18.176	28.222	61.377	17.16	14.654	62.026	14.229	7.203	18.987	58.795	178.621	59.842	22.417	5.373	57.877	18.978	10.916	17.981	57.142	187.445		69.244	13.785	17.182	22.09	4.557	12.94	4.076	106.082	20.848	8.072	100.6	9.405
	13.502	107.133	24.598	64.321	19.344	26.783	61.19	10.568	9.769	55.044	9.538	3.767	62.595	21.161	5.166	35.678	19.389	31.878	61.335	16.392	15.112	62.042	14.437	6.888	18.939	56.303	176.174	59.829	22.877	4.867	57.881	20.488	13.857	18.047	54.677	183.517		69.199	14.065	17.962	22.168	5.016	14.205	4.09	104.373	20.278	8.06	100.31	11.041
	13.545	106.413	24.733	64.323	18.339	23.711	61.229	10.364	11.719	55.077	9.096	4.363	62.581	21.37	5.359	35.626	20.226	26.784	61.28	16.221	15.564	62.079	13.439	8.094	18.891	56.196	177.977	59.825	24.517	5.212	57.912	21.922	14.287	18.12	52.609	183.204		69.187	13.323	16.519	22.232	5.759	15.055	4.099	105.546	17.861	8.047	102.334	15.93
	13.57	109.949	28.077	64.31	18.896	22.408	61.253	9.637	11.507	55.088	9.07	4.021	62.564	22.188	6.729	35.605	19.222	18.982	61.23	14.827	17.736	62.111	12.601	9.316	18.843	57.068	176.453	59.843	27.016	4.465	57.952	23.117	11.128	18.17	52.532	184.441		69.199	12.549	15.835	22.291	6.082	15.096	4.104	105.534	16.908	8.036	100.835	17.501
	13.596	104.523	29.446	64.298	19.063	19.573	61.25	8.304	10.99	55.112	8.909	3.776	62.583	20.766	5.807	35.554	20.125	15.618	61.2	14.075	18.036	62.114	12.098	9.692	18.794	55.866	175.243	59.879	27.504	6.302	57.969	21.551	13.658	18.217	53.305	186.299		69.217	12.393	13.378	22.352	6.575	14.071	4.122	106.717	12.613	8.026	102.386	18.687
	13.624	104.932	29.495	64.298	18.953	19.412	61.235	9.022	12.327	55.157	9.036	3.888	62.61	19.872	5.376	35.475	21.126	15.273	61.199	13.91	13.54	62.122	12.137	12.33	18.742	56.683	180.268	59.906	27.458	6.858	57.965	20.698	14.358	18.28	52.665	185.192		69.217	11.076	14.098	22.431	6.003	15.459	4.159	107.312	13.935	8.017	103.696	17.186
	13.651	104.82	31.062	64.323	19.397	16.902	61.228	8.612	10.216	55.216	9.16	3.925	62.614	20.321	5.045	35.415	21.197	11.208	61.198	14.206	13.014	62.157	13.274	12.045	18.69	57.328	182.919	59.905	29.713	7.974	57.96	20.558	18.065	18.356	50.137	182.129		69.194	11.826	11.896	22.485	5.858	18.656	4.208	108.148	13.979	8.01	106.59	18.278
	13.68	99.366	32.697	64.357	19.043	17.078	61.248	8.021	9.992	55.25	9.566	3.995	62.591	20.524	6.183	35.39	22.372	9.452	61.128	14.558	15.154	62.195	13.06	10.973	18.639	59.884	186.87	59.898	31.475	8.373	57.962	20.154	19.905	18.413	50.305	196.052		69.165	12.188	12.375	22.536	6.134	18.151	4.257	105.76	12.4	8.002	105.179	19.928
	13.709	100.031	34.065	64.371	18.085	15.646	61.283	8.138	10.605	55.262	10.047	4.928	62.548	19.604	6.267	35.354	20.934	7.352	61.097	13.663	12.8	62.175	14.063	12.394	18.59	60.104	174.053	59.897	31.049	6.944	57.986	19.487	17.953	18.459	53.191	210.863		69.142	12.039	11.732	22.596	5.967	18.467	4.299	102.911	12.904	7.989	105.43	17.302
	13.739	100.649	33.703	64.364	19.157	17.283	61.324	7.614	13.311	55.288	9.849	4.743	62.514	18.176	7.297	35.248	18.916	9.939	61.107	14.334	10.742	62.166	14.348	12.607	18.54	56.079	161.449	59.896	29.572	7.249	58.008	19.623	20.241	18.519	51.845	213.231		69.134	14.057	12.125	22.651	5.875	18.239	4.319	107.291	12.778	8.023	111.023	14.546
	13.769	100.892	37.048	64.355	19.174	13.316	61.359	7.556	14.604	55.334	9.337	5.462	62.503	17.221	6.479	35.179	16.496	10.169	61.085	14.221	10.386	62.174	13.734	12.563	18.49	57.11	156.268	59.888	28.626	7.037	58.009	19.84	17.518	18.592	52.122	214.702		69.145	13.522	10.394	22.697	5.858	16.414	4.334	111.471	15.068	8.049	108.789	12.544
	13.8	101.228	38.431	64.353	19.197	13.803	61.371	6.89	15.741	55.383	8.139	5.458	62.489	17.351	6.125	35.123	14.776	10.59	61.039	13.7	9.088	62.183	13.829	10.367	18.441	59.64	153.735	59.888	27.65	4.934	58.017	19.669	21.752	18.662	51.38	219.478		69.111	14.711	8.911	22.738	5.489	14.263	4.356	109.334	14.322	8.041	104.679	12.933
	13.832	97.573	39.435	64.349	18.291	12.461	61.359	6.586	15.713	55.409	7.429	4.977	62.47	17.053	6.262	35.06	15.39	11.007	61	14.994	9.328	62.189	12.995	9.046	18.392	58.682	143.091	59.913	26.036	6.343	58.031	18.434	20.208	18.71	53.347	223.058		69.036	13.908	8.756	22.778	5.369	13.36	4.383	107.141	16.723	8.039	104.509	10.546
	13.863	99.684	38.163	64.343	17.192	13.462	61.348	6.817	15.725	55.415	8.605	5.067	62.458	18.517	7.746	34.993	16.71	11.075	61.003	13.956	8.754	62.19	12.824	9.424	18.343	58.976	143.233	59.95	26.168	4.642	58.048	18.945	14.337	18.749	54.591	219.863		68.999	14.896	6.894	22.823	5.089	10.419	4.409	109.79	18.731	8.03	110.477	9.314
	13.892	101.94	37.468	64.344	16.579	14.486	61.353	7.252	15.343	55.418	9.812	4.949	62.477	18.225	9.257	34.926	17.144	13.007	60.964	13.948	8.873	62.189	11.707	10.368	18.294	60.472	138.395	59.97	24.268	5.356	58.059	19.061	12.197	18.793	55.642	213.631		68.979	13.32	9.755	22.87	5.171	8.385	4.435	109.822	16.874	8.058	111.529	7.867
	13.941	99.83	37.426	64.373	16.286	14.406	61.383	7.275	11.89	55.439	10.659	5.666	62.505	20.199	9.777	34.859	17.952	12.392	60.91	13.93	6.487	62.2	10.509	5.751	18.246	59.548	150.573	59.965	23.777	6.131	58.06	18.601	9.386	18.852	53.867	205.974		68.984	14.25	7.844	22.913	5.316	6.266	4.462	111.028	16.012	8.096	109.08	7.407
	14	94.887	33.21	64.375	15.275	13.774	61.423	6.327	10.693	55.481	11.065	5.26	62.513	21.531	10.25	34.796	19.252	15.226	60.834	15.024	7.283	62.235	10.166	3.629	18.197	61.99	157.606	59.964	24.233	8.018	58.065	18.221	11.5	18.922	54.39	199.411		68.99	14.017	7.14	22.944	4.852	5.743	4.491	109.291	14.511	8.094	104.256	8.591
	14.056	92.96	35.88	64.37	16.378	14.04	61.447	5.83	9.635	55.533	11.432	5.013	62.495	24.028	10.653	34.733	18.18	14.354	60.827	13.924	7.139	62.276	10.018	6.788	18.148	61.765	156.383	59.971	24.504	9.931	58.097	17.256	12.301	18.998	51.013	191.287		68.961	13.22	6.855	22.963	4.748	4.666	4.521	109.598	16.387	8.094	103.361	7.217
	14.089	92.758	40.114	64.37	15.136	15.911	61.445	6.048	8.94	55.585	11.581	4.552	62.459	22.651	9.953	34.665	17.024	15.949	60.831	14.476	8.588	62.297	9.304	4.262	18.099	60.176	161.68	59.984	23.18	9.905	58.137	17.511	16.889	19.056	50.187	191.646		68.918	12.546	5.304	22.996	4.372	4.256	4.553	106.61	13.565	8.098	99.498	6.522
	14.123	89.424	44.785	64.369	15.544	14.194	61.435	6.034	8.859	55.62	10.707	4.113	62.417	22.195	9.823	34.575	15.37	15.397	60.81	13.707	8.045	62.297	8.437	5.349	18.052	60.351	168.732	60.006	23.306	13.444	58.157	15.768	16.348	19.101	51.032	196.287		68.883	12.424	7.145	23.04	4.579	3.882	4.585	107.524	9.043	8.099	97.986	6.199
	14.159	90.434	45.373	64.34	15.736	14.255	61.432	6.425	10.173	55.631	10.983	4.046	62.398	19.548	8.806	34.504	14.782	16.861	60.762	14.042	7.079	62.293	8.079	4.315	18.007	63.115	164.463	60.043	22.019	14.496	58.157	15.858	16.826	19.148	49.809	190.956		68.85	12.918	5.547	23.085	4.195	3.712	4.619	109.035	7.249	8.103	96.389	6.102
	14.195	92.262	45.007	64.327	15.077	14.107	61.449	7.057	8.606	55.661	10.7	4.295	62.395	17.832	8.627	34.448	15.526	16.83	60.718	14.515	7.669	62.297	8.615	4.508	17.965	61.478	162.333	60.076	21.291	13.028	58.155	16.861	15.183	19.198	46.621	196.564		68.798	14.485	6.75	23.118	3.738	4.613	4.652	107.527	7.728	8.114	106.815	6.076
	14.232	96.394	47.691	64.36	16.25	13.574	61.488	7.361	6.649	55.709	10.797	4.566	62.417	16.512	5.755	34.379	15.515	18.205	60.681	14.106	6.5	62.324	9.428	4.995	17.92	60.869	153.015	60.096	21.21	12.692	58.159	16.378	13.928	19.249	45.747	202.446		68.733	14.9	9.192	23.134	3.655	5.508	4.685	105.888	9.5	8.083	114.346	6.239
	14.268	97.729	42.996	64.391	15.289	11.638	61.524	6.649	6.419	55.755	10.034	4.93	62.446	14.758	6.535	34.285	15.418	19.373	60.637	13.17	7.334	62.365	9.854	8.602	17.864	59.728	158.722	60.107	19.216	9.169	58.168	16.801	14.964	19.3	44.97	205.161		68.701	15.455	10.121	23.143	3.826	6.353	4.723	105.927	7.158	8.052	109.411	6.584
	14.307	99.564	42.539	64.357	16.594	13.233	61.531	7.503	6.863	55.774	8.811	4.564	62.442	14.04	5.864	34.226	15.204	19.919	60.565	13.653	7.497	62.398	10.627	9.324	17.801	60.183	159.732	60.109	18.827	8.26	58.179	15.971	14.624	19.35	42.913	209.433		68.671	15.066	9.575	23.156	3.543	6.774	4.777	105.8	6.194	8.067	105.332	5.912
	14.345	98.001	45.034	64.335	17.803	13.599	61.527	7.668	8.159	55.785	8.457	4.479	62.424	15.092	6.257	34.167	16.45	22.902	60.516	13.577	7.769	62.404	11.53	10.684	17.738	60.031	167.52	60.102	19.943	8.035	58.195	17.561	20.983	19.401	42.114	203.996		68.636	15.508	14.116	23.178	3.695	6.854	4.829	99.568	7.636	8.074	105.234	6.369
	14.377	95.608	45.388	64.339	18.007	13.686	61.529	7.944	8.207	55.802	8.417	3.764	62.432	16.464	5.19	34.087	18.344	25.568	60.482	12.468	8.634	62.406	11.753	8.509	17.676	60.744	169.4	60.108	20.085	4.839	58.221	18.171	19.681	19.452	41.779	204.798		68.6	15.643	15.203	23.206	3.295	8.251	4.865	98.084	8.265	8.09	107.802	8.461
	14.431	90.661	50.3	64.362	18.809	11.4	61.532	8.28	7.85	55.818	8.422	3.482	62.461	16.973	5.357	34.001	21.493	26.902	60.472	12.554	5.799	62.413	11.198	10.687	17.617	62.105	173.044	60.14	20.481	5.865	58.259	17.845	20.832	19.503	40.472	204.853		68.568	14.917	19.948	23.231	3.565	8.45	4.888	102.984	7.498	8.085	108.707	6.834
	14.497	90.101	48.839	64.4	19.711	15.167	61.51	9.492	8.815	55.83	9.073	3.144	62.495	16.827	5.491	33.95	20.268	29.297	60.478	11.54	5.39	62.419	11.007	14.49	17.566	60.824	172.996	60.18	21.157	10.23	58.297	18.657	18.345	19.555	40.98	205.827		68.535	15.53	19.976	23.256	3.216	7.366	4.905	104.058	6.757	8.061	113.097	9.05
	14.551	88.631	51.089	64.404	20.932	16.029	61.489	9.646	10.25	55.849	9.46	3.889	62.523	15.358	7.31	33.884	20.521	27.239	60.462	10.806	5.042	62.42	11.183	14.957	17.524	60.907	168.712	60.215	21.301	12.741	58.31	17.368	14.426	19.608	39.217	207.523		68.486	13.929	21.161	23.282	3.341	9.08	4.924	99.951	8.935	8.057	106.163	8.399
	14.57	91.201	54.74	64.381	22.547	16.965	61.488	9.744	9.527	55.891	9.657	4.593	62.552	15.938	8.448	33.79	19.453	36.333	60.418	10.497	5.114	62.428	10.835	13.237	17.486	60.523	156.344	60.231	21.253	14.675	58.307	16.077	10.887	19.66	40.237	198.726		68.42	12.948	22.023	23.307	2.88	9.741	4.957	102.657	9.065	8.085	106.351	15.45
	14.577	96.69	57.908	64.415	23.566	19.283	61.502	9.562	9.453	55.944	9.354	5.141	62.581	16.391	8.605	33.744	18.767	48.488	60.372	11.387	5.024	62.46	10.532	11.433	17.443	61.568	146.678	60.225	20.603	21.552	58.304	15.063	8.631	19.711	39.311	189.269		68.388	13.731	15.447	23.327	2.937	11.067	5.001	103.411	8.085	8.127	107.334	17.609
	14.612	99.01	50.409	64.449	22.715	19.228	61.534	8.978	9.036	55.979	9.499	5.599	62.61	16.3	10.152	33.729	18.613	66.7	60.333	11.881	5.873	62.502	11.686	10.561	17.397	60.229	131.731	60.245	20.59	24.44	58.313	13.754	6.337	19.763	39.375	186.77		68.358	14.302	13.392	23.351	2.86	12.689	5.05	102.126	9.843	8.157	103.753	19.866
	14.657	104.76	43.217	64.457	21.088	23.531	61.506	7.236	9.402	55.994	8.42	6.481	62.638	16.429	9.959	33.675	16.275	72.519	60.298	11.425	5.261	62.53	11.132	9.074	17.352	61.172	130.005	60.284	21.491	18.665	58.345	12.38	7.823	19.82	39.661	178.532		68.326	16.02	11.523	23.391	2.958	11.473	5.096	102.652	11.696	8.166	104.742	26.007
	14.7	109.399	43.693	64.447	21.299	25.463	61.505	6.644	8.059	56.014	8.647	6.592	62.668	16.1	9.563	33.566	14.707	74.493	60.264	11.847	6.948	62.534	11.294	7.996	17.307	62.352	129.452	60.315	20.189	19.125	58.386	11.648	6.795	19.876	40.702	171.887		68.291	15.463	11.514	23.446	2.811	10.547	5.131	104.638	10.937	8.182	105.485	28.989
	14.742	107.438	42.046	64.44	22.113	29.248	61.511	5.964	9.261	56.043	8.412	6.545	62.697	14.934	8.056	33.488	14.353	65.257	60.222	13.214	5.74	62.534	10.402	10.087	17.264	63.006	129.384	60.333	20.733	17.687	58.411	10.717	5.516	19.918	44.342	164.949		68.256	16.215	13.346	23.508	2.815	9.731	5.158	108.083	10.611	8.194	106.785	28.729
	14.786	108.905	39.2	64.441	21.83	26.723	61.5	5.772	11.637	56.074	8.426	6.076	62.727	15.426	6.057	33.433	14.242	54.37	60.157	13.773	6.283	62.54	10.419	11.594	17.221	62.179	130.21	60.342	22.068	12.985	58.414	11.074	5.308	19.946	45.837	165.41		68.222	17.653	15.538	23.575	2.756	9.63	5.202	108.147	9.728	8.226	108.602	40.511
	14.83	109.102	41.034	64.47	20.465	20.47	61.476	6.178	11.578	56.104	8.249	6.157	62.755	15.983	5.654	33.373	13.459	47.946	60.104	15.018	6.324	62.559	11.188	10.701	17.178	60.204	136.674	60.343	21.995	12.942	58.416	11.624	4.988	19.974	45.649	164.061		68.19	16.678	13.814	23.64	2.961	8.594	5.249	110.694	8.832	8.268	103.034	39.512
	14.874	109.309	40.699	64.48	18.75	17.283	61.513	6.354	13.664	56.125	9.893	5.638	62.784	14.887	5.162	33.306	13.659	48.837	60.072	15.34	4.364	62.594	11.505	10.788	17.135	59.483	125.403	60.34	22.984	9.072	58.423	12.455	6.431	20.016	44.741	164.989		68.158	16.393	13.116	23.677	2.741	6.548	5.285	106.734	8.309	8.31	101.26	39.398
	14.919	112.736	35.336	64.477	18.503	16.146	61.487	6.915	13.166	56.137	9.907	5.683	62.82	13.268	5.286	33.237	14.558	55.09	60.036	15.896	4.163	62.608	11.138	12.483	17.092	60.842	134.856	60.355	22.254	10.419	58.427	13.118	8.669	20.071	43.555	177.002		68.121	16.197	11.133	23.777	3.026	6.397	5.312	112.694	9.47	8.33	101.209	37.896
	14.964	111.748	33.059	64.495	19.203	16.194	61.479	7.186	14.778	56.149	10.11	6.053	62.826	13.108	5.623	33.189	14.925	59.239	59.996	14.741	3.62	62.608	11.594	10.521	17.05	60.448	138.415	60.392	22.768	9.148	58.428	14.318	8.665	20.12	42.287	186.487		68.08	17.294	12.77	23.846	3.22	6.073	5.341	113.349	9.939	8.342	100.378	32.27
	15.01	113.126	35.886	64.515	17.705	16.354	61.484	6.842	13.702	56.173	10.019	6.576	62.814	13.881	5.45	33.167	16.51	41.752	59.96	14.893	5.232	62.586	12.091	8.994	17.008	58.78	136.714	60.427	22.273	9.5	58.442	15.607	13.741	20.154	44.954	203.412		68.052	17.249	15.642	23.903	3.229	7.187	5.382	113.307	12.73	8.377	99.324	25.949
	15.055	108.409	34.209	64.513	17.774	13.305	61.5	6.844	10.717	56.218	9.587	7.048	62.801	14.601	5.417	33.133	19.099	36.277	59.964	14.123	4.75	62.587	11.621	11.13	16.964	58.067	141.605	60.438	21.238	9.758	58.479	16.885	13.96	20.182	45.99	208.604		68.055	17.062	22.912	23.942	3.44	7.368	5.432	113.051	17.161	8.424	99.356	15.181
	15.102	103.991	37.482	64.522	17.21	11.538	61.546	7.166	9.044	56.272	10.164	6.982	62.789	14.367	5.067	33.031	22.947	43.349	59.934	14.636	4.781	62.596	11.468	12.564	16.922	58.837	142.51	60.43	22.348	8.714	58.521	17.156	16.257	20.219	45.948	218.412		68.069	15.641	20.138	23.971	3.527	5.349	5.489	118.744	20.918	8.467	98.922	13.396
	15.149	104.412	42.209	64.55	16.606	11.173	61.595	7.027	7.017	56.307	9.397	7.34	62.781	14.714	3.721	32.964	22.556	38.78	59.891	13.866	5.455	62.601	10.666	12.286	16.883	56.937	139.355	60.403	24.007	9.039	58.543	17.102	21.039	20.271	45.614	215.828		68.02	13.586	25.93	24.033	3.962	6.271	5.544	111.747	19.711	8.49	96.327	13.566
	15.197	107.632	38.12	64.55	15.149	11.209	61.613	6.935	7.193	56.323	9.871	7.504	62.775	15.815	3.571	32.91	23.137	38.217	59.828	14.236	6.74	62.575	10.651	13.231	16.849	56.031	141.653	60.394	24.056	8.123	58.543	16.427	26.317	20.332	43.996	213.081		67.96	14.216	23.446	24.117	4.197	6.894	5.589	111.942	19.033	8.545	97.11	11.072
	15.245	105.848	37.984	64.553	14.777	13.865	61.586	6.899	8.438	56.339	9.373	6.545	62.761	15.536	4.268	32.854	22.001	42.13	59.774	15.062	6.267	62.543	10.512	13.195	16.804	55.486	139.676	60.398	21.105	10.428	58.52	16.012	36.563	20.395	42.482	195.91		67.933	13.2	18.099	24.192	4.276	7.4	5.626	117.399	13.52	8.596	91.18	8.777
	15.293	111.945	42.916	64.584	16.268	13.25	61.617	6.581	8.181	56.359	9.013	6.317	62.718	15.853	4.601	32.791	19.819	49.609	59.744	14.672	7.091	62.571	10.404	19.125	16.74	55.722	144.785	60.404	21.419	9.472	58.515	14.492	39.954	20.447	41.516	196.567		67.907	13.88	15.039	24.237	4.223	10.076	5.658	114.823	9.906	8.608	99.762	8.205
	15.341	114.824	47.175	64.555	17.007	14.435	61.664	6.388	10.823	56.376	7.925	6.105	62.704	12.564	3.865	32.72	18.685	52.96	59.706	14.829	7.761	62.612	10.644	18.012	16.676	55.418	146.671	60.41	22.011	9.357	58.525	13.658	41.967	20.483	44.145	188.816		67.875	14.107	16.217	24.289	4.382	10.032	5.687	118.907	10.226	8.642	93.266	9.261
	15.391	113.435	49.146	64.544	17.669	13.299	61.71	5.89	10.633	56.391	7.318	6.526	62.702	12.998	3.964	32.65	18.009	54.804	59.637	16.042	8.694	62.635	9.345	17.723	16.617	57.045	139.423	60.407	22.236	11.674	58.525	14.493	36.269	20.514	45.159	181.011		67.841	13.387	24.165	24.349	5.296	9.277	5.73	112.714	9.457	8.7	97.823	11.221
	15.44	118.011	50.455	64.545	17.802	13.828	61.714	5.655	11.517	56.421	6.961	6.667	62.669	12.918	3.596	32.606	18.107	58.369	59.589	16.261	11.102	62.612	9.258	18.031	16.566	56.65	123.986	60.381	27.14	14.129	58.498	14.962	28.759	20.552	46.626	176.795		67.808	13.623	31.577	24.414	6.045	8.131	5.784	109.652	7.347	8.775	95.445	9.94
	15.49	114.014	48.385	64.566	17.814	13.451	61.721	6.265	11.302	56.47	7.423	7.096	62.596	12.672	5.193	32.581	17.651	51.722	59.556	16.986	12.13	62.619	9.292	20.828	16.535	56.39	121.37	60.368	30.146	18.046	58.528	14.108	26.875	20.602	46.799	169.28		67.776	12.493	36.984	24.489	6.011	7.262	5.839	106.722	6.552	8.825	88.428	10.667
	15.54	107.97	49.914	64.592	17.899	15.799	61.754	6.614	9.655	56.523	8.118	8.177	62.538	13.975	6.61	32.559	15.827	45.128	59.541	17.888	13.632	62.632	8.725	17.225	16.51	55.866	119.215	60.373	32.583	16.726	58.571	14.24	24.908	20.661	47.448	175.929		67.745	12.03	43.636	24.565	6.63	5.789	5.882	108.997	7.826	8.847	93.096	10.673
	15.591	108.541	57.012	64.597	17.66	15.241	61.799	6.223	9.591	56.551	7.561	7.979	62.538	14.522	8.466	32.528	15.622	41.026	59.526	17.937	12.607	62.643	7.501	16.98	16.468	54.593	115.018	60.396	32.34	16.889	58.577	14.359	17.884	20.723	49.589	170.277		67.714	11.129	32.847	24.635	7.456	6.407	5.919	107.479	12.074	8.875	95.79	12.866
	15.643	104.026	61.239	64.586	17.646	16.179	61.822	5.242	8.821	56.567	7.642	7.599	62.532	14.748	9.769	32.434	16.835	35.65	59.449	17.2	11.634	62.651	7.094	13.142	16.399	55.796	110.764	60.436	30.278	16.905	58.559	15.145	20.627	20.781	49.656	169.642		67.679	11.19	25.161	24.705	7.665	7.943	5.961	105.703	14.188	8.903	90.847	14.212
	15.694	107.21	68.308	64.555	18.681	21.397	61.823	5.851	9.312	56.59	7.639	7.275	62.483	16.094	9.204	32.363	18.293	38.962	59.385	17.603	15.389	62.659	7.006	14.372	16.325	57.104	107.874	60.469	27.155	23.11	58.57	17.176	24.564	20.84	50.08	165.923		67.644	11.082	15.147	24.789	7.406	13.229	6.013	110	14.532	8.948	88.621	10.838
	15.743	103.717	72.043	64.555	17.819	23.078	61.849	5.816	9.746	56.619	7.666	7.503	62.409	19.6	9.969	32.313	19.292	54.48	59.351	17.015	18.283	62.668	7.477	13.187	16.276	57.729	102.309	60.475	25.011	36.76	58.577	18.518	23.38	20.899	49.041	165.361		67.625	13.103	12.796	24.865	6.124	19.579	6.072	110.317	16.029	9.002	87.102	10.725
	15.804	104.167	65.674	64.558	17.614	21.992	61.871	5.29	10.452	56.655	8.481	7.234	62.36	20.524	11.599	32.24	21.594	62.345	59.318	16.719	11.954	62.679	7.578	18.021	16.252	56.819	92.325	60.471	23.26	33.146	58.556	18.74	26.4	20.956	45.918	162.349		67.632	11.669	13.703	24.924	6.522	23.774	6.121	112.372	13.135	9.053	90.162	9.732
	15.876	99.384	62.544	64.545	17.774	24.777	61.873	5.856	11.641	56.703	8.777	6.916	62.331	20.27	15.134	32.155	22.439	62.182	59.278	16.542	10.128	62.689	7.98	18.062	16.197	54.927	85.988	60.469	22.123	28.601	58.553	18.951	25.517	21.013	46.045	167.125		67.6	12.656	13.512	25	6.449	25.347	6.169	114.749	11.5	9.081	90.564	9.565
	15.95	99.549	61.104	64.518	17.784	24.043	61.893	5.816	11.722	56.759	8.652	6.016	62.267	21.493	18.029	32.073	23.014	47.82	59.207	16.34	10.757	62.696	8.539	14.518	16.12	56.575	87.681	60.48	20.141	23.094	58.563	19.445	24.5	21.077	44.73	158.333		67.565	14.275	14.483	25.086	6.912	22.297	6.226	115.819	12.051	9.11	90.051	8.868
	16.007	102.777	66.544	64.52	17.623	17.292	61.935	6.736	10.164	56.799	8.771	5.055	62.201	21.665	18.339	32.004	23.12	30.677	59.132	15.899	9.55	62.7	7.94	11.579	16.062	53.342	97.949	60.515	20.921	22.462	58.575	20.228	25.238	21.149	44.812	165.619		67.533	12.849	19.672	25.169	7.107	17.323	6.286	110.834	11.157	9.157	90.693	10.558
	16.058	98.72	67.829	64.524	19.139	15.956	61.974	7.014	9.376	56.818	8.856	4.47	62.139	22.957	18.636	31.952	23.785	23.151	59.126	15.011	12.57	62.715	7.824	11.221	16.037	53.323	99.536	60.555	20.15	22.286	58.585	19.573	25.404	21.235	43.634	147.364		67.503	12.54	19.276	25.237	7.349	14.813	6.333	108.776	15.524	9.213	85.49	10.841
	16.113	103.086	65.876	64.526	17.952	12.216	61.985	8.006	8.93	56.836	8.676	3.488	62.082	21.956	15.917	31.901	22.821	22.452	59.137	14.556	10.064	62.753	8.226	11.23	15.994	52.226	96.816	60.584	19.352	16.654	58.589	19.851	28.271	21.313	42.105	139.574		67.472	13.398	20.346	25.299	7.071	10.344	6.383	108.461	22.968	9.266	80.248	11.044
	16.167	108.892	71.46	64.528	17.664	11.41	61.985	10.112	10.428	56.857	8.622	3.645	62.038	22.659	17.406	31.841	23.552	20.164	59.111	14.771	9.963	62.798	7.252	12.92	15.918	53.099	106.178	60.601	19.775	12.294	58.592	20.238	20.847	21.384	38.718	138.689		67.44	14.28	23.062	25.358	6.889	5.543	6.442	105.927	31.073	9.301	80.095	10.4
	16.222	111.362	68.778	64.532	18.171	14.803	61.99	10.427	11.781	56.878	8.484	4.057	62.016	23.012	23.288	31.772	22.861	21.845	59.038	14.104	9.793	62.822	7.835	19.724	15.853	52.896	121.183	60.611	19.86	14.574	58.608	20.63	17.423	21.449	36.227	147.059		67.413	14.61	15.776	25.429	6.121	5.825	6.504	104.351	24.698	9.335	81.404	9.948
	16.277	112.373	64.295	64.535	19.193	11.635	61.997	10.185	11.508	56.897	7.319	3.357	61.978	22.454	25.519	31.683	24.774	25.446	59.009	14.596	10.647	62.828	7.667	21.354	15.825	51.133	116.197	60.615	20.062	14.117	58.646	18.718	21.022	21.507	35.028	149.578		67.384	13.473	15.216	25.475	6.135	4.466	6.579	100.388	21.402	9.373	77.507	10.542
	16.332	108.969	65.804	64.523	19.487	14.011	62.002	9.799	10.813	56.923	6.668	3.456	61.916	21.645	26.168	31.627	25.749	37.483	58.978	14.296	8.788	62.834	8.21	22.544	15.793	48.937	109.881	60.617	20.643	14.13	58.69	18.185	15.483	21.568	32.525	149.13		67.342	14.03	13.765	25.52	6.078	4.748	6.647	92.359	17.54	9.409	76.635	8.75
	16.388	103.672	70.315	64.496	20.114	15.073	62.008	8.739	9.578	56.97	6.341	3.474	61.854	22.178	27.903	31.573	25.494	38.559	58.915	15.104	8.802	62.845	8.694	17.683	15.721	48.9	109.799	60.643	21.159	13.452	58.713	15.762	12.914	21.637	34.367	148.649		67.278	14.648	13.643	25.567	5.99	5.68	6.706	93.312	15.074	9.445	78.932	7.92
	16.44	103.226	66.689	64.496	20.016	20.791	62.041	8.664	7.505	57.001	5.769	3.156	61.799	22.808	30.783	31.5	26.156	37.259	58.864	15.551	10.802	62.858	9.331	15.146	15.652	52.472	110.847	60.685	21.947	15.004	58.717	15.268	12.894	21.721	33.491	133.047		67.247	15.717	12.365	25.616	6.228	5.433	6.754	98.397	13.625	9.488	79.291	7.693
	16.502	103.438	63.372	64.502	19.29	19.572	62.066	8.124	6.934	57.021	6.348	3.95	61.788	21.616	25.222	31.414	26.414	36.039	58.836	14.936	12.486	62.87	10.061	15.97	15.617	51.73	101.231	60.719	23.946	15.325	58.723	15.505	15.035	21.799	32.766	125.698		67.221	17.739	11.846	25.658	6.44	4.309	6.797	97.829	13.173	9.516	82.341	6.695
	16.576	104.431	63.865	64.508	18.455	16.553	62.072	7.27	7.188	57.044	6.377	4.256	61.786	23.145	18.385	31.365	26.76	23.053	58.802	14.192	11.009	62.876	10.421	20.058	15.591	53.225	101.494	60.74	26.71	21.721	58.733	16.241	12.421	21.86	31.085	121.57		67.193	17.165	10.778	25.686	6.991	4.249	6.85	95.349	16.283	9.53	81.842	7.503
	16.653	105.286	62.232	64.51	19.139	16.889	62.077	6.309	6.685	57.067	6.104	3.985	61.775	26.431	16.232	31.307	25.433	21.204	58.765	13.94	9.216	62.882	11.22	24.213	15.525	53.637	97.23	60.754	28.324	18.615	58.744	15.162	14.019	21.926	30.282	107.797		67.163	17.607	10.865	25.711	7.107	3.222	6.913	96.201	13.615	9.546	81.901	6.773
	16.718	106.96	58.897	64.506	19.468	15.515	62.084	5.85	6.467	57.074	6.835	4.464	61.729	28.663	18.087	31.224	24.152	20.445	58.735	13.445	10.366	62.899	10.95	22.122	15.455	58.171	98.256	60.764	30.469	13.061	58.753	14.768	12.153	22.004	28.176	100.527		67.132	17.889	13.081	25.737	6.34	4.283	6.975	95.088	14.531	9.582	77.722	7.328
	16.773	105.443	63.597	64.506	20.486	15.475	62.092	5.602	6.949	57.068	8.511	4.954	61.739	28.03	17.481	31.152	22.874	19.892	58.741	13.599	15.947	62.938	11.357	22.143	15.414	57.213	95.454	60.77	30.434	7.61	58.763	14.621	10.075	22.088	27.838	99.986		67.103	16.538	13.853	25.763	5.925	4.832	7.027	95.274	17.955	9.63	77.283	8.812
	16.831	108.911	65.381	64.525	21.002	12.83	62.099	5.713	7.582	57.082	8.685	4.808	61.774	29.241	17.382	31.103	21.153	18.983	58.708	13.861	15.436	62.983	10.316	18.881	15.388	58.337	100.047	60.774	32.403	7.093	58.774	14.246	9.148	22.152	28.933	94.988		67.073	16.417	15.586	25.79	5.135	6.26	7.079	97.385	17.785	9.663	79.593	8.653
	16.89	108.412	72.14	64.564	22.618	12.186	62.107	5.356	8.031	57.113	9.453	4.751	61.774	24.38	15.744	31.04	21.116	15.928	58.671	13.446	17.944	63.007	10.29	18.14	15.359	58.576	90.912	60.78	32.251	6.758	58.782	13.152	11.661	22.216	29.173	96.265		67.044	18.111	12.606	25.816	5.246	9.419	7.153	94.464	21.049	9.679	78.503	9.148
	16.948	101.644	73.105	64.598	22.448	12.613	62.118	5.715	8.344	57.161	9.977	5.316	61.743	24.226	14.534	30.952	21.063	14.496	58.638	14.359	17.638	63.014	9.179	18.614	15.309	56.642	80.962	60.786	33.32	5.077	58.79	11.515	11.293	22.289	28.945	84.767		67.014	20.052	13.683	25.847	4.405	12.014	7.231	88.284	21.598	9.699	73.582	6.173
	17.007	103.307	75.945	64.605	24.109	12.326	62.125	5.011	8.271	57.217	10.581	4.615	61.779	25.157	14.661	30.89	23.733	14.604	58.606	14.885	14.056	63.024	8.609	17.19	15.231	61.563	79.116	60.789	34.34	6.931	58.801	9.689	11.443	22.377	27.557	84.897		66.985	19.452	14.477	25.896	4.607	13.473	7.274	94.923	25.511	9.74	75.24	7.394
	17.066	104.237	77.005	64.602	24.816	12.045	62.11	5.826	7.854	57.228	10.762	5.816	61.807	23.041	11.762	30.836	23.963	14.333	58.554	16.063	13.809	63.037	8.983	14.052	15.185	62.609	73.805	60.796	33.518	5.723	58.838	9.876	12.705	22.445	28.089	82.784		66.956	18.839	17.898	25.956	4.12	17.636	7.323	91.533	23.517	9.773	73.129	7.046
	17.126	102.268	83.039	64.604	22.12	12.86	62.096	5.882	6.725	57.235	10.969	5.118	61.802	24.435	10.336	30.807	26.559	15.997	58.493	16.97	14.531	63.037	9.813	12.707	15.159	62.836	65.535	60.811	31.325	5.957	58.861	10.491	13.398	22.509	26.088	75.083		66.927	20.018	15.418	26.02	4.055	18.398	7.384	91.685	18.514	9.792	75.507	5.537
	17.186	101.712	86.331	64.609	21.105	19.318	62.103	5.709	7.252	57.259	10.17	6.077	61.795	25.426	11.081	30.763	29.416	16.381	58.462	16.305	14.592	63.02	11.084	12.685	15.133	62.674	64.461	60.829	30.691	6.149	58.87	10.599	19.391	22.579	25.704	70.376		66.898	20.327	15.024	26.074	4.126	18.858	7.45	94.332	14.986	9.812	73.206	5.333
	17.245	106.351	92.393	64.614	18.542	18.24	62.116	6.196	6.901	57.278	9.883	5.575	61.823	25.794	13.316	30.696	31.153	19.855	58.434	17.125	21.592	63.023	11.116	14.182	15.092	62.13	59.194	60.848	27.818	7.041	58.881	11.255	29.389	22.666	24.609	65.857		66.869	20.492	13.029	26.129	4.308	20.719	7.509	100.228	12.757	9.834	69.948	7.525
	17.306	109.329	100.246	64.617	18.366	24.809	62.128	5.967	7.5	57.272	10.276	6.596	61.858	26.202	14.913	30.65	31.508	28.857	58.405	17.554	34.535	63.043	11.147	11.663	15.019	64.576	65.47	60.862	25.355	6.956	58.894	12.464	26.02	22.74	24.155	62.871		66.84	17.502	13.425	26.189	4.626	15.307	7.565	95.932	10.807	9.853	72.19	8.716
	17.366	104.674	99.677	64.62	19.793	30.742	62.134	6.149	8.157	57.285	9.52	6.926	61.859	25.653	17.189	30.623	30.168	37.666	58.371	17.443	48.112	63.081	11.016	11.893	14.963	66.398	69.997	60.869	23.821	7.391	58.895	12.802	21.259	22.803	23.873	68.789		66.812	16.715	11.392	26.267	4.411	11.946	7.626	98.346	9.775	9.866	73.152	9.531
	17.427	103.666	96.824	64.624	20.617	36.978	62.116	6.744	8.872	57.31	9.369	7.06	61.849	21.404	16.62	30.551	34.24	53.347	58.312	17.287	49.99	63.128	10.626	12.831	14.938	65.994	68.796	60.874	21.063	6.48	58.877	13.543	18.044	22.872	23.964	64.574		66.783	16.129	10.714	26.342	3.897	8.542	7.694	100.829	8.723	9.897	73.047	10.991
	17.488	103.282	89.477	64.629	21.137	31.265	62.106	6.857	9.109	57.356	9.556	7.245	61.871	19.423	13.089	30.506	34.881	63.809	58.261	15.999	42.324	63.131	9.761	11.601	14.915	64.567	72.544	60.883	20.24	7.116	58.882	15.933	12.974	22.956	20.401	62.513		66.755	16.426	12.173	26.388	4.443	12.489	7.751	97.525	8.93	9.952	72.895	12.479
	17.55	104.22	86.104	64.633	21.586	26.249	62.116	7.42	7.677	57.397	8.697	7.779	61.908	20.34	14.519	30.489	35.021	66.018	58.235	15.534	25.025	63.122	9.946	13.62	14.88	61.571	69.066	60.887	18.61	7.842	58.896	15.963	17.814	23.017	22.609	70.4		66.726	16.147	10.735	26.447	4.288	11.418	7.808	96.205	7.454	10.019	72.497	13.965
	17.608	105.466	82.96	64.637	21.893	23.101	62.129	7.304	7.029	57.421	8.472	8.181	61.921	18.374	15.591	30.462	33.893	73.122	58.2	13.731	16.394	63.135	10.263	14.837	14.816	65.277	65.524	60.864	18.236	8.178	58.911	16.155	22.817	23.076	19.823	64.939		66.698	17.141	10.641	26.547	4.103	10.282	7.873	92.585	5.507	10.072	69.791	16.199
	17.673	104.867	76.518	64.641	20.285	25.439	62.143	7.399	6.945	57.445	9.212	7.374	61.912	17.723	13.701	30.363	34.418	83.13	58.137	14.591	13.101	63.152	9.125	11.26	14.749	68.034	63.677	60.862	17.475	6.047	58.924	15.989	24.785	23.149	18.643	58.546		66.671	17.809	13.215	26.617	3.761	10.569	7.94	92.543	5.172	10.094	72.124	12.798
	17.747	103.393	78.204	64.646	19.833	25.147	62.148	7.273	6.119	57.47	9.416	6.287	61.923	19.054	13.808	30.343	31.88	79.281	58.093	13.642	11.917	63.167	9.82	11.102	14.724	65.773	64.532	60.872	18.612	7.868	58.921	16.361	27.524	23.232	16.766	59.557		66.643	17.469	13.452	26.672	4.601	12.165	7.996	92.866	5.578	10.128	74.604	19.847
	17.829	104.307	82.768	64.651	18.79	22.554	62.124	6.525	6.295	57.489	8.7	5.574	61.943	20.061	15.338	30.331	31.682	91.861	58.066	12.575	12.438	63.176	9.518	8.092	14.703	66.636	59.152	60.878	19.892	8.375	58.906	16.261	30.52	23.279	17.212	63.78		66.614	17.579	15.397	26.741	5.082	8.5	8.046	91.358	5.997	10.176	74.894	23.152
	17.904	99.554	82.985	64.655	17.289	21.671	62.125	5.868	5.488	57.485	8.524	5.632	61.938	21.232	15.54	30.276	27.545	93.584	58.039	14.11	9.876	63.166	10.602	10.167	14.675	67.35	61.347	60.882	20.467	9.323	58.912	16.522	24.085	23.333	16.287	67.062		66.586	17.099	9.114	26.83	6.289	6.483	8.104	87.776	8.984	10.228	75.265	21.958
	17.965	101.639	85.076	64.66	16.913	24.926	62.138	5.844	5.671	57.494	8.665	4.899	61.93	21.756	17.973	30.21	24.901	90.947	58.009	13.483	7.416	63.145	10.714	10.927	14.628	67.423	66.25	60.898	22.445	9.577	58.927	17.358	16.623	23.399	16.652	57.363		66.561	17.118	9.852	26.911	7.117	5.971	8.168	88.074	13.132	10.273	75.075	27.542
	18.028	104.699	92.326	64.665	17.49	24.731	62.139	5.557	7.725	57.518	8.822	4.14	61.926	21.017	17.181	30.178	24.689	84.486	57.968	14.483	10.356	63.129	10.359	12.204	14.573	70.832	68.177	60.939	22.746	8.119	58.966	17.09	10.34	23.471	16.096	49.796		66.537	15.021	9.443	26.981	7.306	6.928	8.233	87.818	15.927	10.301	75.461	25.075
	18.091	103.413	101.725	64.67	17.638	27.166	62.117	6.495	7.579	57.562	9.958	3.938	61.921	19.025	13.378	30.168	23.257	74.775	57.903	13.546	7.772	63.122	11.646	13.524	14.522	71.5	67.415	60.98	23.637	8.619	58.996	15.204	8.359	23.554	14.813	46.693		66.504	13.048	8.348	27.058	7.081	8.956	8.311	83.375	18.382	10.33	78.052	18.39
	18.155	105.282	114.713	64.676	18.754	30.047	62.125	6.705	7.944	57.618	10.814	3.775	61.914	17.274	11.465	30.108	21.501	62.894	57.865	13.701	7.944	63.128	12.086	12.39	14.489	73.43	67.932	61.009	23.071	8.714	59.008	14.455	8.564	23.619	14.655	43.609		66.443	15.839	11.701	27.137	5.855	10.81	8.378	82.825	19.767	10.38	75.917	18.892
	18.219	105.795	110.498	64.68	19.708	35.359	62.137	6.845	7.817	57.657	11.235	4.258	61.911	15.646	12.15	30.026	22.033	58.336	57.837	13.433	10.381	63.144	12.481	14.388	14.468	73.351	67.643	61.028	22.464	7.545	58.994	14.043	10.149	23.674	14.982	41.528		66.407	16.6	12.876	27.204	5.139	10.153	8.439	83.101	14.009	10.436	74.408	15.604
	18.283	106.76	97.397	64.684	18.692	27.171	62.13	5.904	5.83	57.656	12.119	4.529	61.941	14.401	12.918	30.026	21.979	40.506	57.83	13.459	12.183	63.145	12.418	16.113	14.447	70.493	68.318	61.043	21.061	8.584	58.996	10.916	10.85	23.71	15.001	45.653		66.385	17.064	13.274	27.265	5.124	8.417	8.508	80.392	12.381	10.49	73.758	12.719
	18.348	102.838	88.758	64.691	19.231	19.455	62.114	6.678	5.186	57.68	12.392	5.351	61.948	13.125	12.57	30.003	22.149	32.058	57.826	13.46	13.41	63.134	12.96	20.703	14.405	69.522	61.479	61.055	18.771	8.418	59.039	10.676	10.047	23.754	14.713	38.529		66.36	17.518	13.389	27.328	6.013	7.272	8.575	83.232	13.483	10.543	75.774	10.548
	18.413	103.683	94.435	64.703	16.135	16.156	62.124	7.243	4.939	57.706	12.493	5.118	61.941	13.957	11.519	29.945	22.325	31.601	57.793	14	11.905	63.147	12.164	25.666	14.339	72.394	57.646	61.062	17.872	9.001	59.08	10.407	15.627	23.812	13.705	36.28		66.332	17.636	11.362	27.393	5.649	7.036	8.631	81.34	14.042	10.597	72.775	8.234
	18.477	102.809	104.161	64.706	16.666	13.601	62.138	7.713	4.703	57.706	11.223	5.772	61.938	12.095	9.832	29.881	24.146	25.89	57.749	15.197	9.879	63.161	11.962	30.109	14.277	79.601	52.259	61.063	17.067	11.651	59.062	12.294	9.861	23.878	15.012	35.823		66.307	19.488	11.243	27.458	5.538	5.379	8.686	83.821	15.614	10.651	70.094	8.822
	18.539	101.72	107.385	64.69	15.794	12.631	62.153	8.716	5.666	57.719	9.848	5.377	61.937	14.031	9.011	29.827	23.093	22.008	57.684	15.074	8.469	63.153	12.353	25.904	14.229	77.244	53.57	61.071	15.943	16.53	59.098	12.673	18.27	23.938	15.682	43.896		66.284	17.736	10.646	27.522	6.215	6.235	8.741	77.594	21.063	10.707	69.372	8.457
	18.609	102.482	107.444	64.666	15.529	13.532	62.162	9.125	5.607	57.745	8.812	4.865	61.92	14.709	8.222	29.774	23.742	16.763	57.655	15.532	8.624	63.149	10.694	18.695	14.187	74.655	50.539	61.098	16.935	12.303	59.144	11.75	20.362	23.977	15.99	45.141		66.254	18.32	9.542	27.576	6.786	6.325	8.8	76.689	30.62	10.762	64.191	8.068
	18.694	107.156	104.207	64.646	14.782	16.492	62.148	9.112	6.75	57.765	9.025	4.82	61.886	15.292	7.59	29.696	25.671	18.799	57.628	15.025	9.373	63.163	10.432	12.38	14.155	77.33	57.65	61.142	17.132	12.189	59.175	12.258	23.253	24.02	17.689	43.723		66.195	19.261	12.528	27.626	6.67	6.84	8.87	77.063	26.392	10.815	62.218	6.805
	18.771	100.123	111.806	64.642	14.254	16.061	62.139	8.588	7.893	57.762	9.517	4.98	61.883	16.877	7.332	29.626	27.107	20.32	57.585	14.435	14.227	63.181	10.364	9.586	14.133	74.636	61.53	61.181	16.814	11.62	59.184	13.488	27.372	24.078	17.371	41.263		66.159	18.345	13.787	27.677	6.398	5.937	8.937	76.71	27.157	10.876	63.334	9.323
	18.816	106.25	103.5	64.652	13.769	16.799	62.15	8.546	8.069	57.786	9.678	4.661	61.882	15.966	8.819	29.58	29.899	22.266	57.518	13.503	22.395	63.199	10.163	8.033	14.115	75.88	55.29	61.193	17.148	9.944	59.215	13.188	25.335	24.145	16.718	45.593		66.139	18.705	12.856	27.723	5.605	6.468	8.978	86.086	28.329	10.946	57.312	10.38
	18.863	111.083	98.238	64.668	14.086	19.293	62.166	8.133	7.985	57.812	9.406	5.36	61.856	17.653	9.228	29.526	32.153	26.39	57.464	14.104	30.176	63.208	10.827	7.546	14.088	75.343	53.401	61.19	17.4	9.768	59.249	12.714	24.699	24.203	16.795	44.929		66.107	16.394	9.428	27.755	5.069	9.363	9.022	80.166	20.622	11.02	55.48	10.53
	18.93	109.525	99.026	64.676	15.949	15.24	62.183	7.91	8.898	57.825	9.721	5.379	61.832	19.912	10.804	29.448	34.344	27.986	57.41	13.351	26.689	63.195	11.666	8.941	14.03	75.95	57.87	61.19	17.567	10.911	59.264	11.131	21.436	24.254	17.021	47.035		66.046	15.748	10.759	27.783	4.972	8.866	9.078	82.013	11.243	11.083	53.825	8.19
	19.012	107.875	94.817	64.668	18.066	12.445	62.191	7.671	9.416	57.827	10.014	6.584	61.833	19.78	13.141	29.359	35.04	31.593	57.353	14.213	23.377	63.197	12.111	10.915	13.969	77.762	50.556	61.211	17.114	11.263	59.263	11.59	20.139	24.314	17.369	46.958		66.015	17.62	12.266	27.83	4.611	9.187	9.148	83.819	9.645	11.141	53.704	8.31
	19.096	98.968	96.141	64.65	20.378	12.068	62.167	7.73	11.217	57.82	10.69	7.341	61.828	21.373	11.657	29.307	34.599	38.818	57.299	14.601	17.701	63.213	12.018	15.379	13.919	76.459	46.822	61.25	18.037	10.219	59.249	11.991	23.021	24.381	15.905	47.397		65.995	16.702	13.573	27.889	4.502	9.053	9.219	83.601	8.19	11.193	53.53	8.761
	19.162	96.242	96.67	64.626	20.802	14.856	62.189	8.284	12.493	57.811	10.91	7.419	61.792	19.273	9.891	29.266	33.896	38.423	57.269	14.065	11.899	63.231	12.807	20.095	13.876	78.533	46.96	61.297	19.072	11.062	59.261	12.421	27.145	24.437	16.299	47.2		65.975	16.509	15.253	27.955	3.84	8.94	9.279	86.955	8.021	11.229	57.177	10.821
	19.228	89.517	99.514	64.598	20.859	15.466	62.235	7.879	11.282	57.827	11.564	7.919	61.783	19.952	7.523	29.201	31.914	34.186	57.242	14.132	12.382	63.249	13.087	21.181	13.841	78.929	49.846	61.342	19.458	14.061	59.276	13.953	25.504	24.481	15.281	44.732		65.951	15.671	17.633	28.01	4.014	9.371	9.335	87.183	8.638	11.267	55.855	14.205
	19.297	95.831	109.778	64.59	20.088	15.599	62.281	7.117	9.589	57.852	11.974	7.846	61.784	18.797	6.308	29.107	31.936	30.127	57.221	13.917	10.897	63.257	13.234	18.095	13.821	79.18	56.101	61.368	21.231	13.99	59.278	14.936	23.916	24.526	15.889	41.634		65.911	16.59	13.378	28.065	3.589	8.443	9.376	86.517	7.431	11.32	52.097	15.499
	19.364	99.582	105.075	64.601	21.065	14.671	62.303	6.479	8.559	57.88	11.46	8.32	61.77	17.656	5.569	29.01	34.083	32.361	57.193	12.786	10.845	63.242	13.326	17.048	13.807	78.216	58.974	61.371	25.027	15.421	59.252	17.079	32.689	24.57	14.928	47.868		65.852	16.96	11.491	28.128	4.024	7.836	9.42	78.877	8.038	11.382	48.364	15.882
	19.432	101.313	111.018	64.605	18.798	12.443	62.283	5.958	8.389	57.908	11.653	9.857	61.737	19.171	6.361	28.932	34.022	33.242	57.13	12.856	11.165	63.253	12.275	19.541	13.753	77.873	55.883	61.375	25.447	15.176	59.245	17.762	35.92	24.628	15.214	49.222		65.826	14.593	10.981	28.192	3.509	7.949	9.476	77.814	10.601	11.438	48.14	19.379
	19.501	101.622	116.199	64.593	16.338	15.194	62.231	6.487	8.667	57.934	11.162	11.307	61.736	18.692	8.467	28.893	33.796	27.666	57.043	13.357	10.529	63.27	11.899	20.444	13.696	79.347	58.792	61.386	26.413	18.153	59.258	18.328	31.244	24.695	15.076	45.184		65.806	15.734	15.346	28.224	3.801	9.392	9.542	77.348	11.599	11.479	48.485	20.539
	19.569	101.434	112.673	64.572	16.12	17.977	62.197	7.106	6.618	57.961	11.547	12.769	61.736	18.126	7.17	28.846	34.747	33.599	56.971	13.043	12.861	63.274	11.719	19.031	13.667	76.602	57.991	61.399	27.364	21.283	59.273	18.906	25.994	24.76	13.719	45.912		65.787	14.97	10.066	28.265	3.99	11.534	9.617	70.729	11.908	11.516	47.108	20.068
	19.637	102.225	117.451	64.545	14.958	15.329	62.204	7.016	5.95	57.988	11.414	13.187	61.715	18.408	8.985	28.786	36.163	34.901	56.916	14.343	19.234	63.264	11.685	21.992	13.658	75.558	56.73	61.409	25.728	21.201	59.27	18.607	29.072	24.808	13.679	43.023		65.764	14.948	14.096	28.335	4.507	12.86	9.68	68.247	12.922	11.552	49.685	23.799
	19.706	103.827	121.029	64.521	14.808	20.03	62.223	7.141	5.793	58.016	11.797	14.473	61.682	21.296	9.805	28.704	36.233	39.201	56.869	13.281	24.161	63.305	11.914	15.907	13.621	73.986	54.865	61.419	25.006	16.957	59.263	17.971	26.406	24.853	15.341	40.338		65.719	15.984	13.4	28.433	5.114	14.388	9.739	67.438	12.87	11.592	48.613	21.836
	19.775	108.207	119.391	64.528	15.315	19.924	62.222	6.728	6.172	58.044	11.069	13.433	61.65	22.162	12.772	28.683	32.487	49.67	56.838	13.415	18.688	63.333	11.301	17.686	13.563	79.796	54.485	61.428	24.013	16.591	59.277	17.365	25.39	24.901	16.791	32.169		65.666	16.066	13.084	28.507	5.442	15.863	9.796	67.423	13.14	11.646	47.402	14.749
	19.844	111.475	115.111	64.538	15.054	20.864	62.202	7.658	6.708	58.07	11.261	12.496	61.591	21.929	12.617	28.624	30.843	52.909	56.818	13.596	12.223	63.344	9.833	19.73	13.519	81.628	47.334	61.44	24.066	15.881	59.293	15.612	22.91	24.949	17.133	30.948		65.647	14.817	14.503	28.545	5.318	16.477	9.851	68.229	13.838	11.705	45.43	9.095
	19.913	117.724	112.632	64.535	14.432	16.477	62.186	8.586	5.418	58.095	11.26	9.133	61.534	20.333	12.064	28.533	33.114	54.142	56.772	13.579	9.451	63.341	8.818	22.515	13.506	82.6	40.056	61.454	22.672	10.782	59.285	14.62	15.555	24.997	17.855	29.424		65.624	14.502	11.643	28.575	6.217	12.643	9.912	72.004	19.121	11.754	46.297	10.545
	19.983	118.764	106.649	64.512	12.549	14.305	62.143	8.974	5.568	58.131	11.052	7.029	61.506	18.957	14.099	28.465	32.537	49.924	56.684	14.493	7.491	63.325	8.189	21.991	13.504	81.109	43.468	61.464	22.006	9.754	59.27	13.832	14.948	25.041	17.98	24.702		65.571	17.193	13.14	28.659	5.618	8.656	9.998	63.747	24.026	11.782	49.642	12.021
	20.052	118.304	100.2	64.514	11.405	13.799	62.098	8.526	6.278	58.181	11.748	6.424	61.469	17.11	13.493	28.462	35.261	44.498	56.611	14.991	9.809	63.317	7.837	17.104	13.496	79.686	36.708	61.452	22.617	8.067	59.26	12.985	12.011	25.096	16.998	23.592		65.531	17.5	15.933	28.754	5.676	8.584	10.073	60.732	31.723	11.786	54.859	12.681
	20.123	111.313	105.941	64.526	12.394	11.978	62.074	9.046	7.228	58.219	11.256	5.792	61.408	17.013	11.875	28.415	34.559	43.75	56.584	14.305	7.127	63.307	6.825	16.495	13.461	78.713	34.911	61.443	21.315	7.755	59.249	12.338	12.625	25.162	16.362	25.229		65.513	17.468	22.111	28.821	6.823	7.216	10.129	57.088	43.691	11.801	56.402	14.516
	20.193	104.885	111.865	64.562	12.849	11.804	62.067	8.931	7.674	58.245	11.355	5.311	61.356	16.221	12.174	28.356	34.663	42.56	56.566	13.087	10.428	63.296	7.462	18.906	13.404	82.092	31.374	61.454	19.563	8.672	59.231	11.868	11.459	25.232	16.387	23.743		65.485	16.548	28.211	28.847	7.715	8.183	10.19	53.038	50.014	11.854	57.508	11.691
	20.262	103.19	126.232	64.56	13.697	12.412	62.052	9.277	7.274	58.272	10.325	4.745	61.338	15.694	10.091	28.288	35.346	48.649	56.528	12.957	10.121	63.288	7.831	18.192	13.363	86.269	28.6	61.469	20.355	7.425	59.238	10.958	20.536	25.289	16.314	24.319		65.425	16.313	32.505	28.955	6.759	5.882	10.26	57.979	45.654	11.914	54.586	10.412
	20.335	101.344	126.217	64.548	14.256	9.863	62.037	8.051	7.87	58.301	9.591	5.204	61.285	16.63	9.953	28.204	39.946	50.449	56.474	13.187	8.56	63.279	8.129	18.985	13.355	88.185	31.808	61.484	19.897	8.212	59.257	11.11	17.632	25.329	16.247	27.314		65.401	16.299	26.354	29.031	6.476	5.67	10.333	61.363	39.218	11.957	54.133	12.696
	20.404	98.489	134.838	64.554	14.826	9.764	62.027	7.816	8.471	58.329	9.267	5.815	61.226	17.123	10.986	28.137	40.17	55.793	56.406	14.46	8.107	63.261	7.942	21.374	13.339	88.284	34.516	61.493	19.029	8.457	59.265	11.194	16.393	25.385	14.575	33.998		65.381	16.01	23.564	29.093	6.151	6.778	10.402	62.527	37.168	11.996	53.304	13.674
	20.451	109.752	134.958	64.575	14.423	10.737	62.007	7.885	8.718	58.357	9.491	5.194	61.187	17.277	9.168	28.092	39.049	72.758	56.328	15.934	6.864	63.268	7.617	17.87	13.287	93.459	28.316	61.476	18.072	7.703	59.253	11.618	16.289	25.455	13.589	34.509		65.341	15.037	19.76	29.155	5.847	8.48	10.461	59.796	31.546	12.038	52.343	16.378
	20.502	110.04	133.314	64.608	14.844	11.691	61.963	7.075	9.16	58.388	10.33	5.613	61.163	17.709	8.022	28.045	41.009	91.889	56.252	16.337	8.735	63.285	6.788	18.299	13.239	95.508	31.518	61.477	18.29	10.588	59.239	11.305	12.639	25.523	12.376	37.62		65.289	15.023	16.406	29.22	6.04	8.861	10.52	62.068	27.455	12.09	51.201	19.844
	20.57	105.33	135.788	64.59	15.116	15.936	61.921	6.294	10.328	58.418	10.949	5.887	61.095	15.555	8.558	27.98	42.224	119.618	56.21	16.044	9.933	63.299	7.186	15.141	13.225	95.21	27.736	61.491	18.095	8.909	59.24	11.197	9.89	25.554	13.085	47.026		65.271	15.195	14.994	29.288	5.907	5.585	10.584	62.094	28.448	12.151	48.708	19.746
[truncated: 2,618 more rows]
[truncated: 21 more columns]

## Sheet: S4 Fig
	S4B Fig							S4D Fig
	Control			Latrunculin-A				Control			Bi-2536			Y-27632
[truncated: 2,513 more rows]

[truncated: 10 more sheets: Fig 4, Fig 5, Fig 6, S5 Fig, S5B Fig, S5C Fig, S5E Fig, Fig 7, Fig 7E, S6 Fig]
